# Supplementary material for: The role of digestive system diseases in cerebrovascular disease: a comprehensive Mendelian randomization study
Source: Front Neurol. 2024 May 24;15:1389352. doi: 10.3389/fneur.2024.1389352 (PMC11157012; doi:10.3389/fneur.2024.1389352)
Supplement: Supplementary file 1 [file Data_Sheet_1.csv]

## Sheet: Sheet2
Index:
Supplementary Table S1: Detailed information of IVs
Supplementary Table S2: TSMR results of digestive system diseases on stroke.
Supplementary Table S3: Sensitivity analysis of TSMR results of digestive system diseases on stroke.
Supplementary Table S4: TSMR results of digestive system diseases on intracranial aneurysm.
Supplementary Table S5: Sensitivity analysis of TSMR results of digestive system diseases on intracranial aneurysm.

## Sheet: Table S1
Supplementary Table S1: Detailed information of IVs
Exposure	SNP	EA	NEA	beta	SE	p	F
GERD	rs569356	G	A	-0.037919	0.00690971	4.07e-08	30.1158
GERD	rs7541875	G	A	0.0273972	0.00484976	1.61e-08	31.9133
GERD	rs2782641	A	G	0.0270882	0.00494583	4.33e-08	29.9973
GERD	rs2815749	G	A	0.0388767	0.0060216	1.07e-10	41.6826
GERD	rs3766823	A	G	0.0393599	0.00638545	7.09e-10	37.9949
GERD	rs1937450	G	T	0.0315845	0.00484484	7.07e-11	42.5
GERD	rs17379561	T	A	0.0530714	0.00686573	1.08e-14	59.7513
GERD	rs7527682	G	A	-0.026684	0.00482174	3.13e-08	30.6263
GERD	rs903678	A	G	0.0277378	0.00508463	4.89e-08	29.7595
GERD	rs6711584	A	G	0.0322545	0.00483974	2.66e-11	44.4157
GERD	rs13409451	G	A	-0.0277081	0.00493183	1.93e-08	31.5644
GERD	rs4300861	T	C	0.0307132	0.00494886	5.43e-10	38.5159
GERD	rs12997558	A	G	0.0278184	0.00502214	3.04e-08	30.6822
GERD	rs6722661	A	G	-0.0322543	0.00500354	1.15e-10	41.5547
GERD	rs1596747	G	A	0.0310869	0.00480742	1e-10	41.8149
GERD	rs7600261	T	C	0.0338034	0.00522051	9.47e-11	41.9271
GERD	rs1011407	G	A	-0.0420618	0.00735917	1.09e-08	32.6677
GERD	rs2358016	G	C	0.028271	0.00481025	4.17e-09	34.542
GERD	rs6780459	T	A	0.0305507	0.0055211	3.14e-08	30.619
GERD	rs2016933	G	C	-0.0310253	0.00542057	1.04e-08	32.7599
GERD	rs7612999	A	G	0.0305231	0.00559546	4.9e-08	29.7568
GERD	rs2240326	A	G	-0.0471681	0.00481335	1.13e-22	96.0289
GERD	rs7675588	A	C	-0.0335228	0.00595438	1.8e-08	31.6962
GERD	rs7685686	G	A	-0.0279222	0.00489191	1.14e-08	32.5793
GERD	rs13107325	T	C	0.0701443	0.00918312	2.2e-14	58.3451
GERD	rs2164300	T	C	-0.0264751	0.00482677	4.13e-08	30.0858
GERD	rs1510719	C	T	-0.0388844	0.00494701	3.84e-15	61.7825
GERD	rs10010963	T	C	-0.0269803	0.00494665	4.92e-08	29.7489
GERD	rs1592757	C	G	0.0311051	0.00502465	6e-10	38.3223
GERD	rs11953061	T	C	0.0281599	0.00508694	3.1e-08	30.6442
GERD	rs329122	A	G	-0.0289529	0.00488358	3.05e-09	35.1486
GERD	rs2744961	T	C	0.0292007	0.00501549	5.81e-09	33.8969
GERD	rs12204714	T	C	-0.028817	0.00499422	7.92e-09	33.2937
GERD	rs9396740	A	G	-0.031493	0.0055587	1.47e-08	32.0983
GERD	rs9372625	A	G	-0.037727	0.0049537	2.62e-14	58.0023
GERD	rs2145318	A	T	0.0353431	0.0048106	2.03e-13	53.9773
GERD	rs3828917	T	G	0.0671113	0.0120054	2.27e-08	31.2491
GERD	rs9373363	G	A	-0.0326836	0.00555966	4.13e-09	34.5592
GERD	rs4713692	T	C	-0.0276128	0.00498634	3.07e-08	30.666
GERD	rs11762636	A	C	-0.0514827	0.00625598	1.88e-16	67.7223
GERD	rs2043539	A	G	0.0272058	0.00486485	2.24e-08	31.274
GERD	rs2396133	G	A	0.0293547	0.00481787	1.11e-09	37.1232
GERD	rs2106353	T	G	0.0367491	0.00572505	1.37e-10	41.2036
GERD	rs2396766	A	G	0.0322057	0.00481878	2.34e-11	44.6675
GERD	rs215614	A	G	-0.0328541	0.00497715	4.08e-11	43.573
GERD	rs903959	A	T	0.0291631	0.00491608	2.99e-09	35.1908
GERD	rs3863241	T	C	0.0324982	0.00481521	1.49e-11	45.55
GERD	rs7032155	A	C	0.02775	0.00491358	1.63e-08	31.8955
GERD	rs4382592	G	T	-0.0302679	0.00525091	8.2e-09	33.2273
GERD	rs3793577	G	A	0.0270309	0.00484976	2.49e-08	31.0657
GERD	rs12357321	A	G	0.0317159	0.00523077	1.33e-09	36.764
GERD	rs1021363	G	A	-0.031217	0.00502204	5.1e-10	38.6387
GERD	rs761777	G	A	0.0345341	0.00554469	4.71e-10	38.792
GERD	rs10837002	G	C	0.0276491	0.00503665	4.03e-08	30.1355
GERD	rs2734839	T	C	-0.0283478	0.00492778	8.79e-09	33.093
GERD	rs7942368	T	C	-0.0339683	0.00591917	9.54e-09	32.9326
GERD	rs773109	A	G	-0.0380572	0.00510213	8.71e-14	55.6379
GERD	rs324769	T	C	-0.0267699	0.00483328	3.05e-08	30.6768
GERD	rs1479405	T	C	0.0314843	0.0051514	9.85e-10	37.354
GERD	rs1716171	T	C	0.0383981	0.00590382	7.83e-11	42.3013
GERD	rs9542729	G	C	-0.0363194	0.00599914	1.41e-09	36.6521
GERD	rs1334297	A	G	-0.0387984	0.00545512	1.14e-12	50.5847
GERD	rs9529055	A	G	0.0266604	0.00481637	3.11e-08	30.6403
GERD	rs9517313	C	G	0.0331144	0.00494054	2.05e-11	44.9247
GERD	rs942065	A	G	0.0307384	0.00500925	8.45e-10	37.6545
GERD	rs10133111	A	G	0.0417875	0.00650789	1.35e-10	41.2299
GERD	rs957345	G	C	0.0290528	0.00482393	1.72e-09	36.2722
GERD	rs9940128	A	G	0.0332513	0.00486305	8.06e-12	46.752
GERD	rs12598916	G	C	-0.0332614	0.00539171	6.87e-10	38.0564
GERD	rs7206608	G	C	0.0291541	0.005145	1.46e-08	32.1091
GERD	rs12453010	T	C	0.0296967	0.00493315	1.75e-09	36.2383
GERD	rs7241572	A	G	0.0365511	0.00597464	9.49e-10	37.4263
GERD	rs1431196	G	A	0.0324197	0.00486448	2.65e-11	44.4166
GERD	rs12967855	G	A	-0.0365451	0.00513354	1.09e-12	50.6786
GERD	rs9636202	A	G	-0.035044	0.00547191	1.51e-10	41.0156
GERD	rs2023878	T	C	-0.0362846	0.00611913	3.04e-09	35.1613
GERD	rs1883842	G	T	0.0308332	0.00536826	9.27e-09	32.9891
GERD	rs2834005	C	T	0.0296997	0.0051734	9.42e-09	32.9573
GERD	rs2838771	C	G	-0.0280984	0.00506571	2.91e-08	30.7668
GERD	rs9615905	T	C	0.0275657	0.0048378	1.21e-08	32.467
GU	rs2976397	T	G	-0.134684	0.0133482	6.12e-24	101.809
Gastric cancer	rs760077	T	A	0.2809	0.0216	7.57e-39	169.12
Gastric cancer	rs2597736	G	T	-0.1249	0.0199	3.43e-10	39.393
Gastric cancer	rs10078575	G	A	-0.1702	0.0164	3.42e-25	107.704
Gastric cancer	rs9277947	T	C	-0.2096	0.0335	3.94e-10	39.1465
Gastric cancer	rs9368777	C	G	0.1324	0.0233	1.36e-08	32.2897
Gastric cancer	rs28826696	C	T	0.1273	0.0205	5.64e-10	38.5611
Gastric cancer	rs41542719	C	T	-0.0927	0.0165	1.77e-08	31.564
Gastric cancer	rs2853940	C	T	0.1087	0.0159	8.2e-12	46.7374
Gastric cancer	rs72690905	T	C	-0.1299	0.0213	1.05e-09	37.1928
Gastric cancer	rs2920280	C	G	0.232	0.0157	4.25e-49	218.362
Celiac disease	rs12068671	C	T	-0.156654	0.0244153	1.4e-10	41.1679
Celiac disease	rs11801183	T	C	-0.138343	0.0245229	1.69e-08	31.8252
Celiac disease	rs1323292	A	G	0.261754	0.025293	4.23e-25	107.099
Celiac disease	rs4445406	C	T	-0.136049	0.0197343	5.42e-12	47.5278
Celiac disease	rs13003464	G	A	0.153579	0.0188934	4.34e-16	66.076
Celiac disease	rs990171	C	A	-0.178146	0.0215135	1.22e-16	68.5693
Celiac disease	rs1018326	C	T	0.151862	0.0185859	3.06e-16	66.7623
Celiac disease	rs6715106	G	A	-0.237369	0.0412053	8.38e-09	33.185
Celiac disease	rs1980422	T	C	-0.172271	0.0215795	1.43e-15	63.7297
Celiac disease	rs2097282	T	C	-0.183987	0.0197345	1.13e-20	86.9205
Celiac disease	rs61579022	A	G	0.107957	0.0188338	9.92e-09	32.8568
Celiac disease	rs2030519	A	G	0.27826	0.0188629	3e-49	217.613
Celiac disease	rs76830965	A	C	0.307485	0.0283999	2.57e-27	117.223
Celiac disease	rs13132308	G	A	-0.34899	0.0269131	1.87e-38	168.151
Celiac disease	rs9268303	A	G	-0.638659	0.0272424	1.54e-121	549.601
Celiac disease	rs10947460	A	G	-0.12545	0.0227727	3.61e-08	30.3468
Celiac disease	rs182429	G	A	-0.150143	0.0186583	8.49e-16	64.7539
Celiac disease	rs2269423	C	A	0.925079	0.0240484	1e-200	1479.74
Celiac disease	rs2499714	T	C	0.188966	0.0305353	6.08e-10	38.2968
Celiac disease	rs1050976	T	C	-0.111043	0.0184718	1.84e-09	36.138
Celiac disease	rs13195040	G	A	1.12005	0.0291168	1e-200	1479.75
Celiac disease	rs1431403	C	T	0.64815	0.0199541	1e-200	1055.08
Celiac disease	rs17264332	G	A	0.250759	0.0220259	4.98e-30	129.612
Celiac disease	rs9258302	C	T	-0.357818	0.0387501	2.61e-20	85.2666
Celiac disease	rs55743914	T	C	0.187309	0.021237	1.14e-18	77.7913
Celiac disease	rs79758729	G	A	0.162969	0.0290899	2.12e-08	31.3852
Celiac disease	rs744254	A	G	0.116421	0.0210172	3.04e-08	30.6841
Celiac disease	rs1250552	G	A	-0.154784	0.0185777	7.97e-17	69.4174
Celiac disease	rs61907765	T	C	0.161268	0.0221632	3.43e-13	52.9458
Celiac disease	rs7104791	C	T	-0.14842	0.0221049	1.89e-11	45.0825
Celiac disease	rs10790269	T	C	0.157239	0.0239751	5.44e-11	43.013
Celiac disease	rs3184504	C	T	-0.175633	0.0186829	5.42e-21	88.3738
Celiac disease	rs11851414	C	T	0.120446	0.0220512	4.71e-08	29.8346
Celiac disease	rs1378938	C	T	-0.117783	0.0204027	7.79e-09	33.3265
Celiac disease	rs6498114	T	G	-0.131028	0.0211512	5.83e-10	38.3759
Celiac disease	rs11875687	C	T	0.159565	0.0250579	1.92e-10	40.5495
Celiac disease	rs1893592	C	A	-0.123864	0.0208749	2.96e-09	35.208
Celiac disease	rs4821124	C	T	0.151003	0.0230512	5.72e-11	42.9125
UC	rs3024493	A	C	0.1847	0.0273	1.26e-11	45.7729
UC	rs3828058	A	G	0.1216	0.0204	2.65e-09	35.5309
UC	rs7554511	A	C	-0.1304	0.0225	6.41e-09	33.5885
UC	rs10737481	G	T	0.1682	0.0194	4.96e-18	75.1707
UC	rs79755370	A	C	-0.3098	0.046	1.64e-11	45.3573
UC	rs1801274	G	A	-0.16	0.0194	1.63e-16	68.02
UC	rs2278300	G	T	0.1252	0.0205	9.93e-10	37.2993
UC	rs34236350	T	C	0.1485	0.0232	1.52e-10	40.971
UC	rs2918392	C	T	0.1169	0.0206	1.35e-08	32.2029
UC	rs9268849	T	C	-0.2107	0.022	8.12e-22	91.7242
UC	rs9260809	G	A	-0.1107	0.0196	1.61e-08	31.8994
UC	rs139523312	A	T	0.9285	0.128	4.09e-13	52.6192
UC	rs145568234	G	T	1.1793	0.0955	4.78e-35	152.49
UC	rs990107	G	T	-0.1203	0.0196	9.3e-10	37.672
UC	rs181316459	C	G	0.3413	0.0585	5.49e-09	34.0378
UC	rs4129133	C	T	-0.1161	0.0192	1.37e-09	36.5647
UC	rs7936434	C	G	0.1157	0.0199	5.8e-09	33.8034
UC	rs7134599	A	G	0.113	0.0205	3.82e-08	30.3843
UC	rs4065985	C	G	-0.1092	0.0193	1.46e-08	32.0133
UC	rs6017342	C	A	0.1285	0.0197	6.63e-11	42.5475
UC	rs4817983	C	G	-0.1707	0.0227	5.59e-14	56.5477
CD	rs36016881	G	A	-0.108961	0.0170379	1.6e-10	40.8987
CD	rs17129991	T	C	-0.284461	0.0450901	2.81e-10	39.8
CD	rs10800309	G	A	-0.0904086	0.0126389	8.48e-13	51.1683
CD	rs10798069	T	G	-0.070387	0.0119822	4.25e-09	34.5074
CD	rs2641348	G	A	-0.121336	0.0198422	9.65e-10	37.3938
CD	rs12411259	A	G	0.134364	0.0137443	1.43e-22	95.5698
CD	rs2488389	A	G	0.112584	0.014511	8.59e-15	60.1948
CD	rs12131796	A	G	-0.149913	0.0137993	1.71e-27	118.022
CD	rs3024505	A	G	0.165311	0.0159634	3.95e-25	107.239
CD	rs7517847	G	T	-0.335814	0.0124758	1.38e-159	724.537
CD	rs6679677	A	C	-0.185152	0.0220556	4.67e-17	70.4724
CD	rs2974935	T	G	0.0755507	0.0121937	5.8e-10	38.3889
CD	rs17391694	T	C	-0.119051	0.0199954	2.62e-09	35.4492
CD	rs780094	C	T	-0.116483	0.0120611	4.56e-22	93.272
CD	rs6738394	A	G	0.0777406	0.011991	8.98e-11	42.0325
CD	rs7608910	G	A	0.120609	0.0121405	2.95e-23	98.693
CD	rs35320439	C	T	0.0840555	0.0137546	9.89e-10	37.3453
CD	rs6740462	A	C	0.099737	0.0141387	1.74e-12	49.7615
CD	rs11691685	G	A	-0.157687	0.0233162	1.35e-11	45.7379
CD	rs77981966	T	C	0.182656	0.0222451	2.19e-16	67.4216
CD	rs12694846	G	A	0.115366	0.0136242	2.5e-17	71.7024
CD	rs13407913	G	A	0.114508	0.0119519	9.64e-22	91.7905
CD	rs13001325	T	C	-0.122687	0.0125708	1.68e-22	95.2514
CD	rs1517352	C	A	0.0800097	0.0124517	1.31e-10	41.2884
CD	rs6738490	C	T	0.226164	0.0120892	4.26e-78	349.987
CD	rs3197999	A	G	0.155114	0.0128775	2.05e-33	145.09
CD	rs11713774	C	T	0.132662	0.0171654	1.09e-14	59.729
CD	rs6827756	C	T	-0.0789645	0.0125632	3.27e-10	39.506
CD	rs34592089	A	G	0.199406	0.0249741	1.41e-15	63.7524
CD	rs7438704	G	A	0.0839019	0.0126601	3.42e-11	43.9207
CD	rs7711427	C	A	0.24803	0.0124713	5.17e-88	395.535
CD	rs11167518	A	C	0.279727	0.0198222	3.21e-45	199.143
CD	rs3776414	G	T	0.0888353	0.012297	5.04e-13	52.1883
CD	rs71624119	A	G	-0.0923221	0.0149485	6.57e-10	38.1431
CD	rs4703855	T	C	-0.073261	0.0132248	3.03e-08	30.6879
CD	rs34804116	A	C	-0.0939086	0.0126747	1.27e-13	54.8953
CD	rs1363907	A	G	0.102575	0.0125984	3.89e-16	66.2906
CD	rs17622378	G	A	0.190197	0.0120781	7.17e-56	247.976
CD	rs181826	A	C	0.0995948	0.0127047	4.53e-15	61.4532
CD	rs6556417	G	A	0.155097	0.0172125	2.05e-19	81.1931
CD	rs56163845	G	A	-0.091908	0.0134853	9.4e-12	46.45
CD	rs79980175	C	A	-0.134258	0.0182147	1.7e-13	54.3296
CD	rs9264942	C	T	0.150794	0.0128298	6.78e-32	138.143
CD	rs438475	A	G	0.159076	0.0172814	3.42e-20	84.7328
CD	rs9494844	A	C	-0.088944	0.0142376	4.18e-10	39.0265
CD	rs1267501	C	T	0.0871787	0.0151984	9.69e-09	32.9022
CD	rs6908425	C	T	0.103988	0.0150464	4.81e-12	47.7641
CD	rs1847472	A	C	-0.0853854	0.0132299	1.09e-10	41.6538
CD	rs11152949	G	A	0.133849	0.0128549	2.18e-25	108.416
CD	rs3129871	C	A	-0.087922	0.0130803	1.8e-11	45.1814
CD	rs7773324	A	G	0.078744	0.012909	1.06e-09	37.2091
CD	rs6456426	A	C	-0.0991795	0.0119962	1.37e-16	68.3528
CD	rs9491892	G	T	0.137869	0.0163762	3.8e-17	70.8773
CD	rs212388	T	C	-0.102377	0.0124319	1.8e-16	67.8156
CD	rs9457247	T	C	0.123663	0.0124045	2.08e-23	99.385
CD	rs3801810	A	G	0.105079	0.01402	6.63e-14	56.1741
CD	rs11768997	T	G	0.226326	0.0208449	1.83e-27	117.888
CD	rs7786444	T	C	0.112085	0.0183382	9.83e-10	37.3578
CD	rs2538470	G	A	-0.0749643	0.0122847	1.05e-09	37.2374
CD	rs1456896	T	C	0.0977081	0.0131392	1.03e-13	55.2998
CD	rs2395022	C	A	-0.177152	0.0281553	3.13e-10	39.5888
CD	rs6651252	C	T	-0.149029	0.0183017	3.86e-16	66.3069
CD	rs7015630	C	T	-0.0842498	0.0137523	9e-10	37.5307
CD	rs921720	G	A	0.118254	0.0123632	1.12e-21	91.4892
CD	rs10758669	A	C	-0.14975	0.012299	4.19e-34	148.25
CD	rs7848647	C	T	0.141308	0.0129961	1.55e-27	118.224
CD	rs11793497	G	A	0.168922	0.0121801	9.8e-44	192.34
CD	rs61839660	T	C	0.148159	0.0203346	3.19e-13	53.0866
CD	rs2790241	T	G	-0.0968433	0.0154101	3.29e-10	39.4937
CD	rs1250573	A	G	-0.141693	0.0134477	5.86e-26	111.02
CD	rs11185982	C	T	-0.109139	0.0168972	1.05e-10	41.7187
CD	rs7085798	A	C	-0.174348	0.0120372	1.53e-47	209.789
CD	rs34779708	G	T	0.134457	0.0123872	1.9e-27	117.82
CD	rs303429	T	C	0.0762756	0.0124275	8.38e-10	37.6707
CD	rs12766391	A	G	0.18718	0.0122458	9.59e-53	233.639
CD	rs2227551	T	G	0.0994456	0.0137489	4.72e-13	52.3161
CD	rs11236797	A	C	0.180737	0.0120572	8.54e-51	224.699
CD	rs559928	C	T	0.099124	0.0158237	3.75e-10	39.2411
CD	rs34787213	T	C	-0.14973	0.0183059	2.85e-16	66.9014
CD	rs12796489	A	C	-0.79177	0.0526931	4.96e-51	225.783
CD	rs28999107	T	G	0.0856594	0.0126539	1.29e-11	45.8249
CD	rs76906269	G	A	0.394341	0.0370279	1.75e-26	113.419
CD	rs3184504	C	T	-0.067651	0.0119969	1.71e-08	31.7988
CD	rs7969592	G	A	-0.0731898	0.011991	1.04e-09	37.2555
CD	rs11175963	T	C	-0.157847	0.0240031	4.83e-11	43.2452
CD	rs9594766	A	G	-0.0735547	0.0121434	1.39e-09	36.6894
CD	rs6561151	A	G	0.147148	0.0142318	4.68e-25	106.903
CD	rs915286	A	G	0.066645	0.0119709	2.59e-08	30.9943
CD	rs9554587	G	A	-0.0951561	0.0146501	8.29e-11	42.1883
CD	rs1569328	T	C	-0.109215	0.0167191	6.47e-11	42.6716
CD	rs11159833	T	C	0.155227	0.0207601	7.59e-14	55.9082
CD	rs72727394	T	C	0.103233	0.0149661	5.28e-12	47.5795
CD	rs17293632	T	C	0.128384	0.0139602	3.7e-20	84.5743
CD	rs7194886	T	C	-0.226986	0.0121749	1.42e-77	347.59
CD	rs1646019	T	C	-0.111379	0.013383	8.62e-17	69.2627
CD	rs11117431	G	A	-0.14927	0.0164404	1.09e-19	82.4366
CD	rs26528	C	T	0.119845	0.0122466	1.29e-22	95.7654
CD	rs6500315	G	A	0.145539	0.0146056	2.18e-23	99.2933
CD	rs2270395	T	C	0.124328	0.0144786	8.93e-18	73.7369
CD	rs12949918	C	T	-0.104177	0.0123587	3.47e-17	71.0556
CD	rs1292053	G	A	0.0911854	0.0118917	1.75e-14	58.798
CD	rs9889296	A	G	-0.143097	0.0137815	2.96e-25	107.812
CD	rs4795397	G	A	0.132338	0.0120311	3.84e-28	120.993
CD	rs3853824	C	T	0.0813612	0.0126283	1.17e-10	41.5093
CD	rs2847278	T	C	-0.167426	0.0159039	6.46e-26	110.825
CD	rs7236492	T	C	-0.0996611	0.017342	9.09e-09	33.0258
CD	rs35164067	A	G	-0.143373	0.015563	3.19e-20	84.8688
CD	rs17694108	A	G	0.0795895	0.0134523	3.29e-09	35.0041
CD	rs640466	C	T	-0.0758092	0.0124963	1.31e-09	36.8028
CD	rs2024092	A	G	0.147664	0.0143378	7.13e-25	106.068
CD	rs516246	T	C	0.114576	0.0123121	1.33e-20	86.601
CD	rs259964	G	A	-0.0713342	0.0119064	2.08e-09	35.8951
CD	rs6111031	T	C	-0.282366	0.018121	9.61e-55	242.807
CD	rs6074022	T	C	-0.0963211	0.0137745	2.7e-12	48.898
CD	rs6062496	A	G	0.120078	0.0124099	3.82e-22	93.6247
CD	rs1297258	T	C	-0.127246	0.0122169	2.11e-25	108.484
CD	rs8127691	C	T	-0.123357	0.0121887	4.48e-24	102.427
CD	rs2284553	G	A	0.103192	0.0123247	5.63e-17	70.1034
CD	rs2413583	T	C	-0.210407	0.0168361	7.72e-36	156.184
CD	rs140143	T	G	-0.126945	0.013562	7.95e-21	87.6161
CD	rs727563	T	C	-0.0921252	0.014461	1.88e-10	40.5845
NAFLD	rs28601761	C	G	0.110033	0.0164425	2.2e-11	44.7825
NAFLD	rs73001065	C	G	0.281009	0.0326406	7.36e-18	74.1183
NAFLD	rs429358	T	C	0.136615	0.0239288	1.14e-08	32.5954
NAFLD	rs3747207	A	G	0.288601	0.019822	5.07e-48	211.982
Cirrhosis	rs3129849	G	A	-0.2039	0.0333	9.67e-10	37.4926
Cirrhosis	rs3129943	G	A	0.1923	0.0289	2.63e-11	44.2754
Cirrhosis	rs2040571	A	G	-0.217	0.0351	6.4e-10	38.2213
Cirrhosis	rs2896019	G	T	0.2204	0.0281	4.47e-15	61.5192
PBC	rs6679356	T	C	-0.439362	0.0261434	6.61e-63	282.437
PBC	rs10802191	A	T	-0.208037	0.0374666	2.81e-08	30.8314
PBC	rs945635	G	C	-0.122196	0.0216227	1.59e-08	31.937
PBC	rs12123169	A	T	0.217895	0.0254042	9.75e-18	73.5671
PBC	rs3913893	G	C	-0.137535	0.0234774	4.68e-09	34.3184
PBC	rs867436	T	C	0.134167	0.022616	2.99e-09	35.1933
PBC	rs859767	G	A	-0.139305	0.0230646	1.54e-09	36.4789
PBC	rs34655300	T	C	0.136669	0.0220009	5.23e-10	38.5886
PBC	rs3771317	C	T	0.289503	0.0297719	2.4e-22	94.5569
PBC	rs2197017	G	C	0.139128	0.0226617	8.29e-10	37.6916
PBC	rs589446	T	G	-0.353093	0.0224396	1.96e-55	247.598
PBC	rs6550965	A	C	0.163094	0.0215365	3.65e-14	57.349
PBC	rs2293370	A	G	-0.299009	0.0289393	5.54e-25	106.756
PBC	rs7674640	T	C	0.216421	0.0220898	1.56e-22	95.9876
PBC	rs35467801	GT	G	-0.223662	0.0251553	6.15e-19	79.0543
PBC	rs2546890	G	A	-0.144233	0.0216142	2.5e-11	44.5298
PBC	rs35127065	T	C	0.159067	0.0289275	3.82e-08	30.237
PBC	rs3131789	G	A	0.180174	0.0219123	2e-16	67.6096
PBC	rs7774434	C	T	0.470454	0.0216556	3.68e-104	471.948
PBC	rs928976	T	C	0.410549	0.022469	1.5e-74	333.859
PBC	rs2327832	G	A	0.161159	0.0254216	2.31e-10	40.1886
PBC	rs7805218	A	G	0.128538	0.0234313	4.12e-08	30.0933
PBC	rs12531711	G	A	0.4202	0.0313452	8.57e-41	179.709
PBC	rs60600003	G	T	0.253264	0.035012	4.7e-13	52.3255
PBC	rs11390003	GA	G	-0.149172	0.0267857	2.56e-08	31.0148
PBC	rs7097397	A	G	-0.143772	0.0227055	2.42e-10	40.0947
PBC	rs4936443	T	C	0.367095	0.0297432	5.39e-35	152.329
PBC	rs7130339	A	G	0.121645	0.0222642	4.66e-08	29.8521
PBC	rs11601860	T	A	-0.146003	0.0227758	1.45e-10	41.0938
PBC	rs12419634	C	G	0.128326	0.0222683	8.28e-09	33.209
PBC	rs35350651	AC	A	-0.191253	0.0214806	5.5e-19	79.2727
PBC	rs1800693	C	T	0.179759	0.021699	1.19e-16	68.6281
PBC	rs9533122	G	A	0.155125	0.021532	5.83e-13	51.9033
PBC	rs9591325	C	T	-0.451884	0.050169	2.14e-19	81.1303
PBC	rs72699866	A	G	-0.195158	0.0293378	2.89e-11	44.2504
PBC	rs3784099	A	G	-0.203016	0.0243697	8.31e-17	69.4001
PBC	rs59643720	C	A	0.316412	0.0244524	2.73e-38	167.441
PBC	rs1119132	G	A	0.20264	0.0328117	6.58e-10	38.1411
PBC	rs9652601	A	G	-0.239954	0.0237919	6.69e-24	101.718
PBC	rs4780355	C	T	-0.199551	0.0240186	1.01e-16	69.026
PBC	rs79577483	G	A	0.211743	0.031246	1.23e-11	45.9229
PBC	rs11117432	A	G	-0.273228	0.026862	2.82e-24	103.46
PBC	rs8067378	G	A	0.259633	0.0215258	1.75e-33	145.479
PBC	rs1808094	C	T	-0.127739	0.0214921	2.79e-09	35.3256
PBC	rs3745516	G	A	-0.274319	0.0239747	2.65e-30	130.92
PBC	rs2304256	A	C	-0.205245	0.0244295	4.43e-17	70.5856
PBC	rs137687	A	G	-0.217763	0.0218724	2.37e-23	99.1232
AP	rs76866386	C	T	0.3759	0.0458	2.34e-16	67.3618
CP	rs116743228	C	T	0.5146	0.0938	4.12e-08	30.0977
CP	rs74550709	G	A	1.6545	0.2893	1.07e-08	32.7067
Cholecystitis	rs71638482	A	G	0.414335	0.0750391	3.36e-08	30.4879
Cholecystitis	rs75331444	A	G	0.659902	0.0603658	8.13e-28	119.502
SBP	rs35479618	A	G	0.0659879	0.00780979	2.9282e-17	71.3921
SBP	rs861585	A	G	0.0121055	0.00207428	5.34638e-09	34.0589
SBP	rs307349	T	C	0.0226894	0.00410961	3.36946e-08	30.4821
SBP	rs77194816	C	A	0.01562	0.00239004	6.34162e-11	42.7122
SBP	rs71654213	C	T	0.0156565	0.00213129	2.04221e-13	53.964
SBP	rs17535443	G	A	0.0201067	0.00230106	2.37247e-18	76.3529
SBP	rs10779795	A	G	0.0122977	0.00217771	1.63196e-08	31.8895
SBP	rs1331860	T	G	0.0131309	0.00214877	9.90649e-10	37.343
SBP	rs4335411	A	G	0.0160543	0.00257002	4.19093e-10	39.022
SBP	rs2493296	T	C	0.022163	0.00298939	1.22631e-13	54.9657
SBP	rs55857306	G	A	0.0422895	0.00277698	2.28349e-52	231.91
SBP	rs10776752	T	G	0.0331079	0.00394657	4.9023e-17	70.3758
SBP	rs145339349	A	G	0.0540489	0.00780639	4.40048e-12	47.9373
SBP	rs2494180	C	T	0.0120406	0.0020853	7.7398e-09	33.3395
SBP	rs4653889	A	G	0.0137178	0.00207082	3.48819e-11	43.8818
SBP	rs2478539	T	G	0.0172163	0.00209778	2.26934e-16	67.3534
SBP	rs2076328	G	T	0.0148209	0.00205969	6.21441e-13	51.778
SBP	rs488834	C	T	0.0173368	0.00242649	9.01364e-13	51.0483
SBP	rs6680364	A	G	0.0116377	0.00207375	2.00124e-08	31.4935
SBP	rs12035750	C	T	0.0162589	0.00211675	1.57797e-14	58.9988
SBP	rs4639796	A	G	0.018424	0.00280471	5.06757e-11	43.1511
SBP	rs1432564	C	T	0.0133342	0.00207844	1.40369e-10	41.1584
SBP	rs7575523	T	G	0.0115645	0.00210778	4.09713e-08	30.1025
SBP	rs7601101	C	A	0.0145546	0.00229968	2.46791e-10	40.0558
SBP	rs34727427	C	T	0.0139266	0.00220651	2.76191e-10	39.8362
SBP	rs1275985	C	T	0.0228993	0.00211866	3.14268e-27	116.821
SBP	rs57361399	C	T	0.0161118	0.00245447	5.22878e-11	43.0896
SBP	rs13422268	A	G	0.0149384	0.00209979	1.12564e-12	50.6123
SBP	rs5831974	TA	T	0.0113718	0.00206981	3.92672e-08	30.1854
SBP	rs62162674	G	C	0.0119623	0.00207504	8.17316e-09	33.2335
SBP	rs11685057	A	G	0.0170208	0.00301451	1.63934e-08	31.8806
SBP	rs7593864	A	G	0.01534	0.00241856	2.25918e-10	40.2288
SBP	rs2249105	A	G	0.0178081	0.00213452	7.24937e-17	69.6041
SBP	rs71427097	T	C	0.0370486	0.00613878	1.58789e-09	36.4233
SBP	rs6732308	A	G	0.0170577	0.00254422	2.02069e-11	44.9502
SBP	rs13423600	C	T	0.0130736	0.00232046	1.76035e-08	31.7426
SBP	rs11692619	C	T	0.0120892	0.00216504	2.35283e-08	31.1791
SBP	rs12714414	T	C	0.0174432	0.00297993	4.81138e-09	34.2642
SBP	rs115262049	A	T	0.023606	0.00363481	8.33681e-11	42.1776
SBP	rs2571445	A	G	0.0125189	0.00210034	2.51547e-09	35.5266
SBP	rs79349366	C	T	0.0386547	0.00584253	3.68808e-11	43.7726
SBP	rs62128262	G	C	0.0177905	0.00209025	1.72147e-17	72.4402
SBP	rs112641450	G	A	0.0158785	0.00265728	2.29456e-09	35.7063
SBP	rs268263	A	T	0.0296999	0.00240969	6.62827e-35	151.91
SBP	rs4246616	T	C	0.0139245	0.00207446	1.91558e-11	45.0556
SBP	rs4675682	C	T	0.0116901	0.0020619	1.43169e-08	32.1441
SBP	rs1250259	T	A	0.0180976	0.00233722	9.69617e-15	59.9574
SBP	rs743395	T	C	0.0129172	0.0021581	2.15814e-09	35.8256
SBP	rs11915142	A	G	0.0141267	0.00210775	2.05258e-11	44.9204
SBP	rs1290784	T	C	0.0176693	0.00206936	1.35925e-17	72.9066
SBP	rs34991912	T	C	0.0150357	0.00208809	5.98963e-13	51.85
SBP	rs3841649	A	AG	0.0124476	0.0020564	1.42089e-09	36.64
SBP	rs2643826	T	C	0.0163326	0.00206908	2.93495e-15	62.3098
SBP	rs6768542	G	A	0.0194568	0.00283266	6.4759e-12	47.1796
SBP	rs3731496	A	AG	0.0126251	0.00214472	3.94194e-09	34.652
SBP	rs73077157	A	C	0.0185169	0.00308663	1.9844e-09	35.9888
SBP	rs9845388	T	C	0.0119754	0.00214856	2.49436e-08	31.066
SBP	rs2242338	A	C	0.0263945	0.00399565	3.95367e-11	43.6367
SBP	rs9867963	T	C	0.0168761	0.00218907	1.2659e-14	59.4326
SBP	rs3821843	A	G	0.014352	0.00223308	1.30152e-10	41.3063
SBP	rs34441446	T	TA	0.0143538	0.00209413	7.16638e-12	46.9815
SBP	rs13125101	A	G	0.0364659	0.00226029	1.48902e-58	260.283
SBP	rs13107325	C	T	0.0289976	0.00391667	1.32495e-13	54.8138
SBP	rs4835266	T	C	0.0149355	0.00208819	8.52904e-13	51.1563
SBP	rs13129779	C	T	0.0129047	0.00207689	5.18251e-10	38.6072
SBP	rs2498323	A	G	0.0187752	0.00341886	3.98144e-08	30.1583
SBP	rs13141838	T	C	0.012958	0.00205791	3.04089e-10	39.6482
SBP	rs17010957	C	T	0.0265959	0.00290269	5.06991e-20	83.9514
SBP	rs10028284	A	T	0.0160094	0.00270618	3.30126e-09	34.9975
SBP	rs6536076	A	T	0.0197698	0.00222648	6.72357e-19	78.8437
SBP	rs9993149	T	G	0.0143255	0.00205397	3.06832e-12	48.6442
SBP	rs2009285	C	T	0.0115672	0.00205766	1.89261e-08	31.6016
SBP	rs7675258	G	A	0.0119665	0.00205698	5.97352e-09	33.8434
SBP	rs1229984	C	T	0.0563809	0.0068994	3.03669e-16	66.7792
SBP	rs6815273	G	A	0.0124876	0.00209419	2.47714e-09	35.5571
SBP	rs76722838	C	T	0.0124478	0.00209831	2.98724e-09	35.1922
SBP	rs6537480	A	G	0.0129284	0.00229289	1.71566e-08	31.7924
SBP	rs979532	T	C	0.0157362	0.00234115	1.79763e-11	45.1795
SBP	rs871606	T	C	0.0228393	0.00337126	1.24652e-11	45.8967
SBP	rs6452769	G	A	0.0168479	0.00258921	7.66832e-11	42.3406
SBP	rs1422279	T	C	0.0173042	0.00212014	3.30065e-16	66.6153
SBP	rs13436194	A	G	0.0192679	0.00207571	1.65463e-20	86.1659
SBP	rs12656497	C	T	0.0329218	0.00209337	9.92659e-56	247.329
SBP	rs17056301	C	T	0.0168246	0.00236529	1.13449e-12	50.5965
SBP	rs72812818	G	C	0.0150039	0.00223827	2.03657e-11	44.9349
SBP	rs13154549	G	A	0.0246992	0.00409254	1.58782e-09	36.4234
SBP	rs246974	T	C	0.0134983	0.00228891	3.69641e-09	34.7777
SBP	rs7729376	C	T	0.0122168	0.00215795	1.50245e-08	32.0503
SBP	rs5019041	A	G	0.0151472	0.00243198	4.71411e-10	38.7922
SBP	rs1435514	T	C	0.0153453	0.00209265	2.25165e-13	53.7722
SBP	rs62368019	C	T	0.0149238	0.00226705	4.61318e-11	43.3348
SBP	rs2745612	C	T	0.0125485	0.00223704	2.0303e-08	31.4656
SBP	rs9349379	A	G	0.0139032	0.00209068	2.92887e-11	44.2236
SBP	rs7764523	A	G	0.0150381	0.00220069	8.29469e-12	46.6948
SBP	rs9476307	A	G	0.0119925	0.00209123	9.77125e-09	32.8864
SBP	rs9343860	A	G	0.0133988	0.0020571	7.34345e-11	42.4249
SBP	rs1925148	A	G	0.0121951	0.00207166	3.94212e-09	34.6524
SBP	rs1543310	C	T	0.0122228	0.00209222	5.15763e-09	34.1292
SBP	rs72834627	C	G	0.0236069	0.00315096	6.78422e-14	56.1296
SBP	rs1052486	G	A	0.0189727	0.00205616	2.77715e-20	85.1421
SBP	rs34756237	T	TA	0.0196976	0.00261138	4.5941e-14	56.8966
SBP	rs76785323	A	C	0.0233574	0.00208228	3.35583e-29	125.826
SBP	rs62430713	T	C	0.0157468	0.00269299	4.99448e-09	34.1913
SBP	rs141496806	A	AAAGTATAG	0.0129549	0.00212946	1.17487e-09	37.0109
SBP	rs17080102	G	C	0.0311895	0.00399567	5.91153e-15	60.9309
SBP	rs201141556	CAT	C	0.0212006	0.00314209	1.50626e-11	45.526
SBP	rs2982751	C	T	0.0156039	0.00270984	8.50022e-09	33.1573
SBP	rs4946265	A	G	0.0123451	0.00205225	1.79436e-09	36.185
SBP	rs2102244	G	A	0.019934	0.00293811	1.16386e-11	46.0313
SBP	rs377694807	C	T	0.0126099	0.00211467	2.47543e-09	35.5581
SBP	rs2023843	T	C	0.0385439	0.00391948	8.04267e-23	96.7062
SBP	rs6970809	G	A	0.0142035	0.00239804	3.16155e-09	35.0815
SBP	rs112920189	C	A	0.0132114	0.00207386	1.8846e-10	40.5825
SBP	rs1364433	T	A	0.0131389	0.00240672	4.78123e-08	29.8035
SBP	rs17173238	G	A	0.0169084	0.00227277	1.01018e-13	55.347
SBP	rs4507656	G	C	0.0128092	0.00225575	1.35919e-08	32.245
SBP	rs1543270	C	T	0.0174628	0.00206698	2.95189e-17	71.3765
SBP	rs11761141	G	T	0.0120888	0.00219398	3.58848e-08	30.36
SBP	rs67617547	C	G	0.0122745	0.00217699	1.71735e-08	31.7903
SBP	rs62481856	A	G	0.0395998	0.00257934	3.3986e-53	235.705
SBP	rs891511	G	A	0.0195684	0.00222798	1.59148e-18	77.1415
SBP	rs73033340	A	G	0.0394931	0.00588572	1.94626e-11	45.0239
SBP	rs11769215	A	G	0.0156051	0.00261045	2.26001e-09	35.7357
SBP	rs73048790	G	A	0.0143178	0.00261109	4.1709e-08	30.0683
SBP	rs10269774	G	A	0.0189561	0.0021957	5.96211e-18	74.5336
SBP	rs12530912	G	T	0.0132378	0.00239665	3.32415e-08	30.5086
SBP	rs2717334	C	G	0.0244552	0.00339223	5.62859e-13	51.9723
SBP	rs4717627	A	C	0.0123411	0.00215266	9.87052e-09	32.8668
SBP	rs35680304	T	C	0.0188194	0.00210332	3.6358e-19	80.0573
SBP	rs2354862	A	C	0.0134659	0.00214571	3.48001e-10	39.3848
SBP	rs13257887	T	C	0.0195027	0.00235554	1.23709e-16	68.5502
SBP	rs7838131	G	A	0.0199752	0.00208	7.73036e-22	92.2265
SBP	rs2126474	G	T	0.0145083	0.0020846	3.408e-12	48.4382
SBP	rs73563812	G	T	0.0211375	0.00241776	2.27824e-18	76.433
SBP	rs2607070	T	C	0.0171007	0.00263874	9.13272e-11	41.9986
SBP	rs2470019	T	C	0.0229858	0.0029041	2.47343e-15	62.6464
SBP	rs1906672	A	G	0.0149658	0.00241109	5.39772e-10	38.5277
SBP	rs9773022	C	T	0.0153908	0.00206059	8.07421e-14	55.7878
SBP	rs4873492	T	C	0.0212917	0.00274788	9.30679e-15	60.0379
SBP	rs11997254	T	G	0.0132953	0.00205596	1.00171e-10	41.8184
SBP	rs6271	C	T	0.0281346	0.00391619	6.76083e-13	51.6124
SBP	rs1332796	A	T	0.018144	0.00294057	6.81915e-10	38.0718
SBP	rs149411756	G	A	0.0210196	0.00300947	2.85957e-12	48.783
SBP	rs10817007	G	T	0.0217562	0.0030677	1.3219e-12	50.2968
SBP	rs10982007	G	A	0.011583	0.00206968	2.18706e-08	31.321
SBP	rs62536879	A	T	0.0119	0.00216637	3.95057e-08	30.1737
SBP	rs7034315	G	A	0.0161944	0.00291409	2.74e-08	30.8833
SBP	rs11145807	A	G	0.0119066	0.00210313	1.50169e-08	32.0511
SBP	rs12258967	C	G	0.0291964	0.00224975	1.6387e-38	168.419
SBP	rs7100317	A	C	0.013001	0.00208935	4.89294e-10	38.7196
SBP	rs2177843	T	C	0.022766	0.00291812	6.11223e-15	60.8649
SBP	rs11187838	G	A	0.0243977	0.00207346	5.79963e-32	138.454
SBP	rs7070797	G	A	0.028989	0.00295432	9.95405e-23	96.2834
SBP	rs117472357	T	C	0.0294797	0.0052525	1.99411e-08	31.5002
SBP	rs11191580	T	C	0.048491	0.00385076	2.319e-36	158.573
SBP	rs11146456	G	A	0.0195394	0.00323413	1.52563e-09	36.5012
SBP	rs1623474	T	C	0.0164692	0.00218888	5.31007e-14	56.611
SBP	rs11594736	A	G	0.0121303	0.00205819	3.77764e-09	34.7354
SBP	rs1874151	C	T	0.0118303	0.0021	1.766e-08	31.7361
SBP	rs2782980	C	T	0.0204051	0.00228861	4.83615e-19	79.4939
SBP	rs36213074	C	T	0.0194293	0.00311466	4.43149e-10	38.9128
SBP	rs10995311	C	G	0.017752	0.00207541	1.19454e-17	73.1622
SBP	rs2689690	C	T	0.0139476	0.00213075	5.91562e-11	42.8483
SBP	rs10883543	T	G	0.0339877	0.00327393	3.01648e-25	107.772
SBP	rs35498021	T	TA	0.0186311	0.00254322	2.3752e-13	53.6672
SBP	rs11605215	A	G	0.0160923	0.00260464	6.47888e-10	38.1716
SBP	rs604723	C	T	0.0332282	0.00231392	9.2045e-47	206.213
SBP	rs4980379	T	C	0.026103	0.00214198	3.67198e-34	148.508
SBP	rs10891481	A	G	0.0155188	0.00211865	2.39166e-13	53.6535
SBP	rs1470260	C	T	0.0273863	0.00265244	5.43501e-25	106.605
SBP	rs7107356	G	A	0.021904	0.00205278	1.39991e-26	113.858
SBP	rs726073	A	G	0.0169946	0.00219105	8.74178e-15	60.1613
SBP	rs11042906	T	C	0.0155269	0.00226958	7.84693e-12	46.8035
SBP	rs17473243	A	G	0.0140601	0.00221668	2.25533e-10	40.2319
SBP	rs147615606	CCAAATATCCACTTGCAGATT	C	0.0138539	0.00215512	1.28973e-10	41.3239
SBP	rs11600169	T	A	0.014265	0.00218307	6.38852e-11	42.6981
SBP	rs76477720	T	A	0.0348583	0.00594218	4.45749e-09	34.4129
SBP	rs2306363	G	T	0.0193924	0.00254179	2.35831e-14	58.2081
SBP	rs10160382	C	T	0.013023	0.00216765	1.87971e-09	36.0947
SBP	rs2289125	C	A	0.0157552	0.00252253	4.21609e-10	39.0099
SBP	rs4936098	A	G	0.020884	0.00213432	1.30798e-22	95.7433
SBP	rs7308356	A	G	0.0172855	0.00212663	4.35913e-16	66.0663
SBP	rs35444	A	G	0.0178049	0.00210786	2.99089e-17	71.3503
SBP	rs7134677	C	T	0.0163669	0.00224905	3.40722e-13	52.9584
SBP	rs2681492	T	C	0.0379525	0.00273304	7.64364e-44	192.836
SBP	rs2638432	G	T	0.0189297	0.00264143	7.69662e-13	51.3581
SBP	rs11615755	G	T	0.0122033	0.00205864	3.0693e-09	35.1394
SBP	rs7963801	C	T	0.0122097	0.00208451	4.7024e-09	34.3085
SBP	rs7137828	C	T	0.0208888	0.00205651	3.07114e-24	103.173
SBP	rs60691990	T	C	0.0185032	0.00217344	1.69005e-17	72.4767
SBP	rs150857355	C	G	0.0441874	0.00711779	5.36574e-10	38.5395
SBP	rs7136054	C	G	0.013571	0.0020737	5.97585e-11	42.8284
SBP	rs6490019	G	A	0.0147169	0.00212102	3.96004e-12	48.1441
SBP	rs9507870	C	T	0.0220954	0.00321007	5.85464e-12	47.3778
SBP	rs11616710	T	C	0.0250431	0.00360898	3.94548e-12	48.1512
SBP	rs114153214	T	A	0.0133889	0.00236636	1.53155e-08	32.0131
SBP	rs9509847	C	A	0.0130949	0.00212916	7.7341e-10	37.8258
SBP	rs1998727	A	G	0.0132408	0.00240209	3.54356e-08	30.3843
SBP	rs9549328	T	C	0.0159847	0.00244674	6.44466e-11	42.6809
SBP	rs3751497	T	C	0.0119089	0.00207537	9.56841e-09	32.927
SBP	rs8013933	T	C	0.0121714	0.00221861	4.11027e-08	30.0967
SBP	rs4900385	T	A	0.0119716	0.00208935	1.00556e-08	32.8308
SBP	rs12050196	T	C	0.0128121	0.00207776	6.98956e-10	38.0233
SBP	rs365990	A	G	0.0142328	0.00212336	2.04221e-11	44.9297
SBP	rs72681698	T	C	0.0726074	0.00993063	2.64241e-13	53.4574
SBP	rs28929474	C	T	0.0453994	0.007251	3.82226e-10	39.2017
SBP	rs8904	A	G	0.0135176	0.00213264	2.32087e-10	40.1758
SBP	rs362413	C	T	0.0224959	0.00357108	2.98669e-10	39.6833
SBP	rs12888271	C	G	0.0144978	0.0020947	4.4792e-12	47.9028
SBP	rs140244053	A	G	0.0395726	0.00594321	2.76694e-11	44.335
SBP	rs2062316	G	A	0.0180816	0.00206671	2.15229e-18	76.5446
SBP	rs2928141	G	A	0.0144603	0.00206054	2.25528e-12	49.2484
SBP	rs12906409	A	G	0.0125222	0.00205157	1.03633e-09	37.2553
SBP	rs1543927	T	C	0.0227288	0.00232986	1.74824e-22	95.1685
SBP	rs11855976	T	A	0.0124214	0.00206665	1.85102e-09	36.1249
SBP	rs3736290	A	C	0.0161647	0.00206858	5.52205e-15	61.0648
SBP	rs8027450	T	C	0.0260235	0.00219892	2.58345e-32	140.059
SBP	rs8053059	T	A	0.0171894	0.00228099	4.84953e-14	56.7904
SBP	rs77870048	T	C	0.0536276	0.00458527	1.34184e-31	136.788
SBP	rs2055726	A	G	0.0131057	0.0020667	2.27751e-10	40.2129
SBP	rs3211995	G	A	0.0209738	0.00282023	1.03086e-13	55.3076
SBP	rs2075636	T	A	0.012055	0.00206914	5.67336e-09	33.9433
SBP	rs2303083	G	A	0.0236814	0.00259456	7.02102e-20	83.3081
SBP	rs11641308	C	T	0.0162143	0.00218187	1.07498e-13	55.2254
SBP	rs4480845	T	C	0.0219948	0.0021529	1.67533e-24	104.374
SBP	rs7222403	C	T	0.0114789	0.00207498	3.16505e-08	30.6036
SBP	rs9907379	C	T	0.0201977	0.00251997	1.10103e-15	64.2411
SBP	rs3786132	C	A	0.0146765	0.00207446	1.49589e-12	50.0535
SBP	rs4968214	A	G	0.013346	0.00225356	3.17702e-09	35.0723
SBP	rs55938136	A	G	0.0134025	0.00245033	4.50837e-08	29.9173
SBP	rs940743	G	T	0.0144669	0.00206149	2.2558e-12	49.248
SBP	rs11874	A	G	0.0313258	0.00298319	8.56841e-26	110.266
SBP	rs2288276	C	G	0.0217237	0.0033876	1.42942e-10	41.1229
SBP	rs1436138	A	G	0.0136438	0.00214989	2.20567e-10	40.2752
SBP	rs2111834	G	A	0.0206272	0.00317991	8.77203e-11	42.0776
SBP	rs2301597	T	C	0.0233414	0.00208131	3.44985e-29	125.771
SBP	rs7218899	C	T	0.0153181	0.0020579	9.79941e-14	55.4066
SBP	rs7232858	T	C	0.0169676	0.00266391	1.89732e-10	40.5697
SBP	rs7236548	A	C	0.0183873	0.00266198	4.93742e-12	47.7119
SBP	rs10048404	C	T	0.0127991	0.0021239	1.6783e-09	36.3154
SBP	rs292444	G	T	0.0126365	0.00216534	5.35365e-09	34.0566
SBP	rs1397985	G	T	0.0155315	0.00219299	1.41742e-12	50.1595
SBP	rs4890500	G	A	0.0125513	0.0022388	2.06738e-08	31.4302
SBP	rs167479	G	T	0.0266123	0.00205422	2.20242e-38	167.831
SBP	rs11878908	T	C	0.0114282	0.00206077	2.92995e-08	30.7536
SBP	rs145038180	A	G	0.0332264	0.00520663	1.75295e-10	40.7243
SBP	rs7258382	T	C	0.0194651	0.00276152	1.80593e-12	49.684
SBP	rs3786516	A	T	0.0138498	0.0024626	1.865e-08	31.63
SBP	rs11669915	G	A	0.0155147	0.00235492	4.45143e-11	43.4045
SBP	rs11405745	AT	A	0.0161167	0.00210986	2.19331e-14	58.3506
SBP	rs73046792	G	A	0.0249415	0.00276107	1.66648e-19	81.6
SBP	rs1887320	A	G	0.0184456	0.00205813	3.1798e-19	80.323
SBP	rs6062533	G	A	0.0173153	0.0024342	1.13266e-12	50.5997
SBP	rs6017281	G	A	0.0214089	0.00303775	1.8197e-12	49.6689
SBP	rs74729242	C	T	0.0281946	0.0033181	1.94178e-17	72.2026
SBP	rs2423514	A	G	0.0169685	0.00205526	1.50418e-16	68.1637
SBP	rs6141766	G	A	0.0168314	0.00288286	5.26963e-09	34.0874
SBP	rs34417222	C	T	0.0125772	0.00222147	1.49944e-08	32.0544
SBP	rs28572127	C	A	0.0120385	0.00210598	1.0884e-08	32.6766
SBP	rs62229372	T	C	0.0179276	0.00310989	8.17975e-09	33.2318
SBP	rs137923903	C	T	0.0600287	0.0089958	2.50669e-11	44.5285
SBP	rs12321	G	C	0.0129769	0.00206582	3.34804e-10	39.46
SBP	rs71313932	C	G	0.0141768	0.00227749	4.82359e-10	38.7475
SBP	rs10212058	A	G	0.0153944	0.00258695	2.66846e-09	35.4119
BMI	rs909001	G	C	0.0160597	0.00261353	8e-10	37.7589
BMI	rs12140153	G	T	0.033075	0.0034589	1.20005e-21	91.4374
BMI	rs12072739	G	A	0.0157008	0.00236691	3.29989e-11	44.0028
BMI	rs41279738	G	T	0.0684263	0.0062225	4.00037e-28	120.925
BMI	rs115056380	G	A	0.0256435	0.0046006	2.5e-08	31.0689
BMI	rs2618039	T	A	0.0143963	0.0020317	1.39991e-12	50.2091
BMI	rs1778830	A	G	0.0140775	0.00205596	7.50067e-12	46.8837
BMI	rs61828641	A	G	0.0224585	0.00315913	1.20005e-12	50.539
BMI	rs2791643	C	T	0.0133837	0.00231332	7.19996e-09	33.4719
BMI	rs156914	A	G	0.0111552	0.00197308	1.6e-08	31.9643
BMI	rs10799778	T	G	0.0182237	0.00264876	6.00067e-12	47.3356
BMI	rs113603865	T	C	0.0186013	0.00242689	1.80011e-14	58.7471
BMI	rs11165643	T	C	0.0193319	0.00200337	4.90004e-22	93.1165
BMI	rs61813324	T	C	0.0290259	0.00292038	2.80027e-23	98.7854
BMI	rs11122450	T	G	0.0116316	0.00202425	9.09997e-09	33.018
BMI	rs10927006	T	C	0.0168156	0.00281467	2.30001e-09	35.6919
BMI	rs3866805	A	C	0.0117835	0.00206546	1.2e-08	32.5473
BMI	rs61740466	G	A	0.0135153	0.00231885	5.60003e-09	33.9708
BMI	rs6682438	C	T	0.0131586	0.00210047	3.69999e-10	39.2452
BMI	rs7519259	A	G	0.0140028	0.00198381	1.69981e-12	49.823
BMI	rs3845344	T	C	0.0163609	0.00201927	5.40008e-16	65.6486
BMI	rs12089815	G	A	0.0123121	0.00198606	5.69994e-10	38.4308
BMI	rs7539903	T	A	0.0131691	0.0020273	8.30042e-11	42.1965
BMI	rs7516554	T	C	0.0120066	0.00201565	2.59998e-09	35.4821
BMI	rs4648450	C	A	0.014837	0.00198775	8.4004e-14	55.7146
BMI	rs6669341	A	G	0.0170287	0.0019986	1.59993e-17	72.5958
BMI	rs1167311	G	A	0.0192649	0.00213109	1.59993e-19	81.7203
BMI	rs2568958	A	G	0.0222928	0.00201204	1.59993e-28	122.76
BMI	rs76702514	C	G	0.0164862	0.00243278	1.20005e-11	45.9236
BMI	rs4658403	C	T	0.0188877	0.00264997	1e-12	50.8015
BMI	rs72634826	G	A	0.021277	0.00228001	1e-20	87.0858
BMI	rs34517439	A	C	0.038848	0.00304983	3.59998e-37	162.251
BMI	rs12088284	T	C	0.0139317	0.00214854	8.9002e-11	42.0457
BMI	rs17544384	C	T	0.0140931	0.00241434	5.30005e-09	34.0735
BMI	rs539515	C	A	0.0495291	0.0024426	1.99986e-91	411.165
BMI	rs815163	T	C	0.016485	0.00198582	1e-16	68.9125
BMI	rs2678204	G	T	0.024161	0.00208158	3.80014e-31	134.724
BMI	rs6744646	G	A	0.0554684	0.00261213	4.49987e-100	450.922
BMI	rs935166	G	A	0.0161066	0.00197292	3.19963e-16	66.6483
BMI	rs13420048	C	A	0.0154817	0.00205272	4.60045e-14	56.8824
BMI	rs4672338	T	C	0.0135646	0.00208669	8.00018e-11	42.2569
BMI	rs6752979	A	G	0.0125235	0.00211721	3.29997e-09	34.9884
BMI	rs2381404	C	T	0.0139664	0.00229974	1.29999e-09	36.8817
BMI	rs2216931	A	C	0.0169109	0.00208587	5.19996e-16	65.7293
BMI	rs1064213	A	G	0.0149301	0.00197196	3.69999e-14	57.323
BMI	rs73985439	C	A	0.0136616	0.00214059	1.7e-10	40.732
BMI	rs6707827	G	A	0.0119437	0.00217332	3.89996e-08	30.2016
BMI	rs745249	T	C	0.0176118	0.00219724	1.10002e-15	64.2469
BMI	rs3213943	C	A	0.0179406	0.00288163	4.79999e-10	38.7612
BMI	rs62190049	G	C	0.0111798	0.00203614	4e-08	30.1476
BMI	rs13427822	A	G	0.0181515	0.00224142	5.60015e-16	65.5811
BMI	rs6725931	T	C	0.0191046	0.00274403	3.29989e-12	48.4728
BMI	rs4605363	C	A	0.0163638	0.00207733	3.29989e-15	62.0522
BMI	rs2433733	G	A	0.0171805	0.00210907	3.80014e-16	66.3574
BMI	rs7568228	G	C	0.0119625	0.00197288	1.29999e-09	36.7657
BMI	rs62107261	T	C	0.0911559	0.00460882	4.60045e-87	391.192
BMI	rs7571496	A	G	0.0158916	0.00225454	1.80011e-12	49.6843
BMI	rs10169594	C	T	0.0121875	0.00205506	2.99999e-09	35.1706
BMI	rs35809007	G	A	0.0171009	0.00205627	9.09913e-17	69.1636
BMI	rs1861410	C	T	0.0212558	0.00198918	1.20005e-26	114.184
BMI	rs429343	A	G	0.0173795	0.00199729	3.29989e-18	75.7168
BMI	rs62176243	A	T	0.0149699	0.00228878	6.09958e-11	42.7789
BMI	rs6705567	T	C	0.0146168	0.00204919	9.79941e-13	50.8792
BMI	rs6545714	G	A	0.0205219	0.00201573	2.39994e-24	103.65
BMI	rs2861685	T	C	0.0171274	0.00199763	1e-17	73.5111
BMI	rs4832298	C	T	0.015965	0.00212268	5.40008e-14	56.5677
BMI	rs11691869	C	A	0.0193158	0.00205562	5.60015e-21	88.2957
BMI	rs13033310	A	G	0.012611	0.0022826	3.29997e-08	30.5239
BMI	rs56133507	G	T	0.0137622	0.00247385	2.69998e-08	30.9477
BMI	rs11675464	G	A	0.0119751	0.00198558	1.6e-09	36.3734
BMI	rs10172070	T	C	0.0161392	0.00278352	6.69993e-09	33.6183
BMI	rs6710091	C	G	0.0116835	0.00206707	1.6e-08	31.9474
BMI	rs56930105	T	C	0.0157557	0.00286187	3.69999e-08	30.3093
BMI	rs59086897	A	T	0.033385	0.00196986	1.99986e-64	287.231
BMI	rs13012070	G	A	0.0136501	0.00234795	6.1e-09	33.7982
BMI	rs6713781	G	C	0.0135736	0.00202799	2.19989e-11	44.798
BMI	rs10182416	G	A	0.0130378	0.00197134	3.69999e-11	43.7407
BMI	rs6430068	A	G	0.0186066	0.0031882	5.30005e-09	34.0599
BMI	rs12692596	T	C	0.0130872	0.00203738	1.29999e-10	41.2619
BMI	rs34234296	G	A	0.014947	0.00204032	2.39994e-13	53.6675
BMI	rs4482463	C	A	0.0313175	0.00370692	2.99985e-17	71.3753
BMI	rs7619139	A	T	0.0134537	0.00201061	2.19989e-11	44.7742
BMI	rs11919665	A	T	0.0127854	0.00211292	1.40001e-09	36.6153
BMI	rs9843653	C	T	0.0294509	0.00197538	2.90001e-50	222.278
BMI	rs9876664	G	T	0.0180478	0.00204174	9.60064e-19	78.1354
BMI	rs1471093	A	G	0.0134619	0.00203996	4.10015e-11	43.5481
BMI	rs1608113	A	T	0.0117766	0.00205086	9.29994e-09	32.9737
BMI	rs529200	G	A	0.0168965	0.0019785	1.29987e-17	72.9325
BMI	rs62241847	A	G	0.0124263	0.00212897	5.30005e-09	34.0678
BMI	rs6777784	T	G	0.0116125	0.00202753	1e-08	32.8033
BMI	rs56038322	A	G	0.0139276	0.00214833	8.99912e-11	42.0291
BMI	rs78605811	A	C	0.032737	0.00444673	1.80011e-13	54.1996
BMI	rs9835772	T	A	0.0166289	0.00229878	4.70002e-13	52.3278
BMI	rs9830592	A	C	0.0154849	0.00200164	1e-14	59.8473
BMI	rs1471740	C	T	0.0193576	0.00225404	8.9002e-18	73.753
BMI	rs355777	C	G	0.0152715	0.00201314	3.29989e-14	57.546
BMI	rs12696039	A	G	0.0152802	0.0027705	3.50002e-08	30.4188
BMI	rs2606228	A	C	0.0138791	0.00208379	2.70023e-11	44.3624
BMI	rs73052033	T	C	0.0303929	0.00254634	7.70016e-33	142.466
BMI	rs17668356	C	G	0.0230543	0.00279318	1.50003e-16	68.1249
BMI	rs76183894	T	C	0.0219584	0.00364437	1.7e-09	36.3042
BMI	rs9839081	G	A	0.011701	0.00214045	4.60002e-08	29.8838
BMI	rs3851998	C	G	0.0136071	0.00226874	2e-09	35.9718
BMI	rs56143236	T	C	0.0126667	0.00226533	2.30001e-08	31.2654
BMI	rs6444950	A	G	0.0158525	0.00232007	8.30042e-12	46.6867
BMI	rs62246311	A	G	0.0207539	0.00325487	1.79999e-10	40.6567
BMI	rs28350	A	G	0.0180335	0.00258234	2.90001e-12	48.7678
BMI	rs6769617	A	T	0.0135754	0.00208902	8.10028e-11	42.2299
BMI	rs4858940	C	T	0.0229281	0.00309976	1.39991e-13	54.7117
BMI	rs1454687	C	G	0.0207916	0.00197396	6.09958e-26	110.943
BMI	rs11709402	G	A	0.0228192	0.00220796	4.90004e-25	106.812
BMI	rs2920503	C	T	0.0140307	0.00219666	1.7e-10	40.7974
BMI	rs2569993	C	T	0.01267	0.00212202	2.39999e-09	35.6496
BMI	rs13097918	A	T	0.0145561	0.0024161	1.7e-09	36.2961
BMI	rs754635	G	C	0.0219925	0.0031093	1.50003e-12	50.0292
BMI	rs4017425	C	T	0.0125817	0.00198035	2.1e-10	40.3641
BMI	rs2035936	T	G	0.0370863	0.00435778	1.69981e-17	72.4263
BMI	rs6774894	A	T	0.0133088	0.00205674	9.70063e-11	41.8715
BMI	rs2051559	C	T	0.0204078	0.00291963	2.80027e-12	48.8581
BMI	rs1000096	C	T	0.0133384	0.00203101	5.10035e-11	43.1304
BMI	rs72649373	C	T	0.0178062	0.00287805	6.1e-10	38.2777
BMI	rs4419475	T	A	0.011487	0.0020106	1.09999e-08	32.6409
BMI	rs13107325	T	C	0.0475799	0.00375479	8.49963e-37	160.574
BMI	rs1296328	A	C	0.018862	0.001999	3.90032e-21	89.0328
BMI	rs66679256	T	C	0.0148864	0.00198759	6.89922e-14	56.0952
BMI	rs73213484	A	T	0.0225766	0.0028364	1.69981e-15	63.3552
BMI	rs59068084	T	G	0.0110552	0.00201048	3.79997e-08	30.2367
BMI	rs11099020	C	T	0.0142038	0.00206202	5.60015e-12	47.4486
BMI	rs111598585	C	T	0.0142245	0.00243798	5.39995e-09	34.0419
BMI	rs7683836	G	A	0.0122469	0.00199427	8.19993e-10	37.7124
BMI	rs6831088	G	A	0.0115222	0.0020591	2.19999e-08	31.3124
BMI	rs34811474	G	A	0.0285293	0.00234269	4.10015e-34	148.304
BMI	rs12507026	T	A	0.0289896	0.0019931	6.29941e-48	211.556
BMI	rs923994	A	G	0.0145761	0.00240219	1.29999e-09	36.8187
BMI	rs6843852	T	C	0.0130897	0.00197607	3.50026e-11	43.8788
BMI	rs2102278	G	A	0.0118583	0.0021139	2e-08	31.4685
BMI	rs2192158	A	G	0.015012	0.00198302	3.69999e-14	57.309
BMI	rs1346841	G	A	0.013056	0.0020172	9.70063e-11	41.8912
BMI	rs113079574	C	T	0.0155896	0.00251598	5.80003e-10	38.3933
BMI	rs4261944	G	T	0.0138553	0.00205652	1.59993e-11	45.3906
BMI	rs4148155	A	G	0.0229681	0.00310659	1.39991e-13	54.6616
BMI	rs1229984	C	T	0.037357	0.00599385	4.60002e-10	38.8447
BMI	rs17289010	A	G	0.0134661	0.00210438	1.6e-10	40.9482
BMI	rs2307111	T	C	0.0280042	0.00202203	1.29987e-43	191.81
BMI	rs396755	C	G	0.0123639	0.00199937	6.29999e-10	38.2406
BMI	rs62379271	G	T	0.0117237	0.00200557	5e-09	34.1707
BMI	rs7704382	G	C	0.0120126	0.00199631	1.79999e-09	36.2091
BMI	rs329118	C	T	0.0165734	0.0020038	1.29987e-16	68.4092
BMI	rs1438945	T	A	0.0133824	0.00219791	1.09999e-09	37.0722
BMI	rs13176429	C	T	0.0141555	0.00213122	3.10027e-11	44.1158
BMI	rs116374395	A	G	0.0318817	0.00536236	2.80001e-09	35.3485
BMI	rs28404639	C	T	0.0117129	0.00205533	1.2e-08	32.4762
BMI	rs10063055	T	C	0.0136775	0.00226991	1.7e-09	36.3075
BMI	rs1503526	C	T	0.0154308	0.00197681	5.90065e-15	60.9322
BMI	rs9291822	C	T	0.014263	0.00199464	8.60003e-13	51.132
BMI	rs7707394	G	A	0.0192522	0.00205858	8.60003e-21	87.4632
BMI	rs252761	G	T	0.0115046	0.00201769	1.2e-08	32.5113
BMI	rs2962334	T	G	0.0432552	0.00703547	7.79992e-10	37.7999
BMI	rs7708584	A	G	0.0159321	0.0019949	1.39991e-15	63.7828
BMI	rs17056301	C	T	0.0135831	0.0022697	2.19999e-09	35.8147
BMI	rs11134679	G	A	0.0182459	0.00213286	1.20005e-17	73.1823
BMI	rs1919243	C	T	0.0116759	0.00200175	5.49997e-09	34.0221
BMI	rs40071	T	C	0.0261666	0.00258163	3.80014e-24	102.732
BMI	rs1582931	G	A	0.0133419	0.0019956	2.29985e-11	44.698
BMI	rs2133561	A	T	0.014097	0.00204744	5.79963e-12	47.4058
BMI	rs698147	A	G	0.0128512	0.00198514	9.60064e-11	41.9088
BMI	rs111689389	G	C	0.0136706	0.00219522	4.70002e-10	38.781
BMI	rs7442885	C	G	0.0228163	0.00241251	3.19963e-21	89.4442
BMI	rs1477290	C	T	0.0337772	0.00289815	2.19989e-31	135.833
BMI	rs159037	C	T	0.0123714	0.00226776	4.90004e-08	29.7607
BMI	rs347551	G	C	0.013865	0.00201085	5.40008e-12	47.5423
BMI	rs32421	T	A	0.0132315	0.00237757	2.59998e-08	30.9707
BMI	rs11757278	T	C	0.0146269	0.00214834	9.8992e-12	46.3552
BMI	rs1322842	A	G	0.0131292	0.00203539	1.09999e-10	41.6084
BMI	rs34045288	T	C	0.0234784	0.00209371	3.50026e-29	125.749
BMI	rs9349235	T	C	0.0111809	0.00200924	2.59998e-08	30.9663
BMI	rs6938973	C	T	0.0182223	0.00201872	1.80011e-19	81.4806
BMI	rs57989773	C	T	0.0133488	0.00236315	1.6e-08	31.9082
BMI	rs156201	C	G	0.0131899	0.00228932	8.30004e-09	33.1948
BMI	rs2875762	C	G	0.015339	0.0023121	3.29989e-11	44.013
BMI	rs6922607	G	A	0.0148848	0.00251479	3.2e-09	35.0334
BMI	rs75499503	C	T	0.0180331	0.00241845	8.9002e-14	55.5989
BMI	rs62407562	A	T	0.0144393	0.00222463	8.49963e-11	42.1286
BMI	rs2814942	A	G	0.0284856	0.00209768	5.30029e-42	184.405
BMI	rs1327259	A	G	0.0148532	0.00203363	2.80027e-13	53.3453
BMI	rs1266874	G	A	0.0140966	0.0020712	1e-11	46.3217
BMI	rs7776021	A	G	0.0123701	0.00218251	1.40001e-08	32.1243
BMI	rs6909685	C	T	0.014612	0.00211352	4.70002e-12	47.7977
BMI	rs7762794	G	A	0.0149077	0.00218606	9.09913e-12	46.5047
BMI	rs72892910	T	G	0.0387798	0.00262053	1.50003e-49	218.994
BMI	rs13218383	C	G	0.0144025	0.00209236	5.79963e-12	47.3809
BMI	rs2248551	A	G	0.0146523	0.00266497	3.79997e-08	30.2292
BMI	rs28366156	T	C	0.0264826	0.00292978	1.59993e-19	81.7055
BMI	rs9267671	A	G	0.026149	0.00413587	2.59998e-10	39.9739
BMI	rs7761673	T	A	0.0135915	0.0023901	1.29999e-08	32.3372
BMI	rs765874	T	A	0.0120592	0.00197569	1e-09	37.2563
BMI	rs9478496	C	T	0.0181836	0.00267493	1.10002e-11	46.2099
BMI	rs9463175	C	T	0.0115	0.00210115	4.39997e-08	29.9558
BMI	rs9294260	A	G	0.014782	0.00198818	1e-13	55.2783
BMI	rs2253310	G	C	0.0173213	0.00204115	2.09991e-17	72.013
BMI	rs9388446	A	T	0.0111013	0.00197919	2e-08	31.461
BMI	rs36007635	G	A	0.021045	0.00286788	2.19989e-13	53.8488
BMI	rs4722398	T	C	0.0186993	0.00287545	7.89951e-11	42.2901
BMI	rs11525873	T	C	0.0239781	0.00333603	6.59933e-13	51.6618
BMI	rs1805123	T	G	0.0167569	0.00229711	2.99985e-13	53.2137
BMI	rs58862095	C	T	0.0229877	0.00200786	2.39994e-30	131.076
BMI	rs34696181	C	T	0.0114345	0.00198283	8.10009e-09	33.2555
BMI	rs6962980	A	C	0.0159568	0.00198814	1e-15	64.4166
BMI	rs6950388	A	G	0.0155219	0.00244806	2.30001e-10	40.2018
BMI	rs3807566	G	T	0.0120727	0.00199583	1.5e-09	36.5899
BMI	rs2396625	T	A	0.018919	0.00201335	5.60015e-21	88.2994
BMI	rs74750282	T	C	0.0196382	0.00352561	2.5e-08	31.0266
BMI	rs17132130	G	C	0.0178418	0.00238564	7.50067e-14	55.9329
BMI	rs9638713	A	G	0.0361735	0.00635399	1.2e-08	32.4107
BMI	rs213518	C	T	0.0157894	0.00280491	1.79999e-08	31.6879
BMI	rs2289379	C	T	0.0152765	0.00202952	5.19996e-14	56.658
BMI	rs73124396	T	C	0.0154472	0.0024548	3.09999e-10	39.5975
BMI	rs3901286	C	A	0.0225553	0.00275602	2.70023e-16	66.978
BMI	rs4307239	G	A	0.0121413	0.00198816	1e-09	37.293
BMI	rs215634	A	G	0.0155223	0.00203492	2.39994e-14	58.1859
BMI	rs17149254	T	C	0.0213507	0.00255804	7.00003e-17	69.6642
BMI	rs7805441	T	C	0.0133747	0.00198884	1.80011e-11	45.2239
BMI	rs7802342	G	T	0.0122748	0.00218145	1.79999e-08	31.662
BMI	rs13248187	C	T	0.015764	0.00224155	1.99986e-12	49.4579
BMI	rs36061954	T	C	0.0128445	0.00201928	2e-10	40.4614
BMI	rs12541408	T	C	0.0143261	0.00212723	1.59993e-11	45.3552
BMI	rs11250094	G	C	0.0202907	0.00199209	2.29985e-24	103.747
BMI	rs12681792	A	C	0.0148693	0.00251693	3.50002e-09	34.9011
BMI	rs1078141	T	C	0.0142239	0.00205862	4.90004e-12	47.7403
BMI	rs2725371	A	G	0.0160301	0.00215845	1.10002e-13	55.1555
BMI	rs4737188	A	T	0.0124447	0.00198274	3.50002e-10	39.3947
BMI	rs11778219	G	A	0.015796	0.0026874	4.20001e-09	34.5485
BMI	rs4876611	G	A	0.0197549	0.00220502	3.29989e-19	80.2647
BMI	rs72673947	G	A	0.0218864	0.00321496	9.8992e-12	46.3444
BMI	rs2922757	T	A	0.0122465	0.00201926	1.29999e-09	36.7824
BMI	rs2616143	G	A	0.0138738	0.00212547	6.70039e-11	42.607
BMI	rs56893062	G	T	0.0125141	0.00215383	6.19998e-09	33.758
BMI	rs35957544	G	T	0.0196429	0.00200438	1.10002e-22	96.0398
BMI	rs145981104	G	A	0.022711	0.00404552	2e-08	31.5155
BMI	rs1609010	G	A	0.0209773	0.0019963	7.89951e-26	110.42
BMI	rs10099330	G	A	0.0124247	0.00198907	4.20001e-10	39.0186
BMI	rs10965698	C	T	0.0112741	0.002052	3.89996e-08	30.1862
BMI	rs17770336	T	C	0.0242931	0.00211161	1.29987e-30	132.354
BMI	rs10809621	C	G	0.0125305	0.00207043	1.40001e-09	36.6282
BMI	rs10756714	A	G	0.0207862	0.00199408	1.9002e-25	108.659
BMI	rs10756792	C	T	0.0190582	0.00227201	4.90004e-17	70.3628
BMI	rs7024334	T	G	0.0138177	0.00238338	6.69993e-09	33.6113
BMI	rs7027304	T	C	0.0145492	0.00208703	3.10027e-12	48.5983
BMI	rs28670671	T	C	0.0124638	0.00226426	3.69999e-08	30.3004
BMI	rs17218879	G	C	0.0126549	0.00209842	1.6e-09	36.3691
BMI	rs16916303	A	G	0.0192369	0.00307931	4.20001e-10	39.0268
BMI	rs10780248	G	A	0.0121232	0.00199415	1.2e-09	36.9589
BMI	rs2398861	G	A	0.0179932	0.00226733	2.09991e-15	62.9778
BMI	rs7038943	T	C	0.0140202	0.00208641	1.80011e-11	45.1553
BMI	rs56203622	C	T	0.0179769	0.00280183	1.40001e-10	41.1667
BMI	rs12001437	C	T	0.0121836	0.00205069	2.80001e-09	35.2981
BMI	rs7034554	A	G	0.0129826	0.00204252	2.1e-10	40.4009
BMI	rs1360201	T	C	0.0130075	0.00197747	4.79954e-11	43.2681
BMI	rs13291723	A	G	0.0110318	0.00199876	3.40001e-08	30.4629
BMI	rs2482356	T	C	0.0113511	0.00199506	1.29999e-08	32.3716
BMI	rs10989067	A	G	0.0169514	0.00212349	1.39991e-15	63.7251
BMI	rs10760277	T	C	0.0138734	0.00203825	1e-11	46.3288
BMI	rs1330199	G	T	0.0117509	0.00198642	3.29997e-09	34.9945
BMI	rs7357754	G	A	0.0141146	0.00198362	1.10002e-12	50.6314
BMI	rs7893571	T	G	0.0140553	0.00210152	2.29985e-11	44.7315
BMI	rs71495038	A	G	0.0277998	0.00370969	6.70039e-14	56.1575
BMI	rs10824211	T	C	0.0207688	0.00286631	4.30031e-13	52.5021
BMI	rs11001963	T	C	0.0116794	0.00201921	7.29995e-09	33.4563
BMI	rs2439823	G	A	0.0191998	0.00199108	5.30029e-22	92.9857
BMI	rs79780963	T	C	0.0236803	0.00369591	1.5e-10	41.0517
BMI	rs67609008	C	T	0.0170863	0.0022021	8.60003e-15	60.2035
BMI	rs117118217	C	G	0.0448186	0.00788004	1.29999e-08	32.3489
BMI	rs11009685	C	T	0.0130834	0.00230766	1.40001e-08	32.1438
BMI	rs7070670	C	T	0.0123274	0.00211928	5.99998e-09	33.835
BMI	rs17399739	G	A	0.0270713	0.00391006	4.40048e-12	47.9349
BMI	rs10510025	T	C	0.0175643	0.00229886	2.19989e-14	58.3763
BMI	rs7081254	T	C	0.0142516	0.00245216	6.19998e-09	33.7777
BMI	rs11012732	G	A	0.0216425	0.00210126	7.10068e-25	106.085
BMI	rs147568678	T	C	0.0133327	0.00233034	1.09999e-08	32.7339
BMI	rs73601548	T	C	0.0177354	0.00311639	1.29999e-08	32.3876
BMI	rs705158	A	T	0.0155952	0.00230446	1.29987e-11	45.7977
BMI	rs2172131	T	C	0.0149382	0.00200386	8.99912e-14	55.5727
BMI	rs12259464	A	G	0.0130895	0.00198686	4.49987e-11	43.4022
BMI	rs7924036	G	T	0.0142836	0.0019778	5.10035e-13	52.1568
BMI	rs10887578	C	G	0.0133212	0.00198909	2.09991e-11	44.8516
BMI	rs61871615	C	T	0.0267159	0.00359269	1e-13	55.2968
BMI	rs146569428	A	G	0.0139533	0.00248571	2e-08	31.5103
BMI	rs6265	C	T	0.0399185	0.00252719	3.29989e-56	249.501
BMI	rs558887	A	G	0.0129976	0.00214881	1.5e-09	36.5873
BMI	rs10742752	C	T	0.0117979	0.00202961	6.1e-09	33.7897
BMI	rs55707359	G	T	0.0531292	0.00812381	6.20012e-11	42.7708
BMI	rs2234458	C	T	0.0203841	0.00205579	3.59998e-23	98.3163
BMI	rs7928320	G	C	0.0243383	0.00428501	1.29999e-08	32.2609
BMI	rs7925100	A	G	0.014725	0.0020221	3.29989e-13	53.028
BMI	rs11218510	G	A	0.0144616	0.00202121	8.4004e-13	51.1929
BMI	rs7944782	G	T	0.0157606	0.00198748	2.19989e-15	62.884
BMI	rs12364470	G	T	0.0192705	0.0026658	4.90004e-13	52.2554
BMI	rs6597975	G	C	0.013681	0.00199532	7.10068e-12	47.0122
BMI	rs4929923	C	T	0.0189424	0.00206436	4.49987e-20	84.1975
BMI	rs55769038	A	G	0.0160961	0.00201096	1.20005e-15	64.067
BMI	rs13642	A	T	0.0161363	0.00205695	4.30031e-15	61.5404
BMI	rs2512892	C	T	0.0129468	0.00199819	9.20026e-11	41.9809
BMI	rs1793636	G	C	0.0133343	0.0021408	4.70002e-10	38.7961
BMI	rs7124681	A	C	0.0256977	0.0020063	1.50003e-37	164.058
BMI	rs594024	T	C	0.0146771	0.00199081	1.69981e-13	54.3527
BMI	rs10160769	G	C	0.0155862	0.00242199	1.2e-10	41.4129
BMI	rs11607476	C	A	0.015712	0.00199179	3.10027e-15	62.2266
BMI	rs12273545	T	C	0.0248393	0.00428551	6.80002e-09	33.5949
BMI	rs329651	T	G	0.0157218	0.00250202	3.29997e-10	39.4842
BMI	rs59227842	G	A	0.0229675	0.00215313	1.50003e-26	113.786
BMI	rs7947143	G	A	0.0182782	0.00267522	8.30042e-12	46.6818
BMI	rs10832778	G	C	0.0115628	0.00203985	1.40001e-08	32.1314
BMI	rs349071	G	A	0.0133062	0.00198231	1.9002e-11	45.0573
BMI	rs61903695	G	A	0.0166235	0.00227115	2.49977e-13	53.5739
BMI	rs723672	T	C	0.0111273	0.00200698	2.99999e-08	30.7393
BMI	rs10505836	C	A	0.0184851	0.00287086	1.2e-10	41.4591
BMI	rs78086698	C	T	0.0318357	0.0050761	3.59998e-10	39.334
BMI	rs1458156	T	C	0.014075	0.00197951	1.20005e-12	50.557
BMI	rs55726687	A	G	0.02483	0.00242628	1.39991e-24	104.73
BMI	rs1126930	C	G	0.0322695	0.00535892	1.7e-09	36.2602
BMI	rs317656	T	A	0.0144763	0.00221303	6.09958e-11	42.7898
BMI	rs4267103	C	T	0.0153916	0.00254312	1.40001e-09	36.6297
BMI	rs11115160	G	A	0.0130768	0.00233641	2.19999e-08	31.326
BMI	rs704061	C	T	0.0146374	0.00198552	1.69981e-13	54.3475
BMI	rs55966114	T	C	0.0145885	0.00251342	6.49995e-09	33.6892
BMI	rs147730268	G	T	0.0350799	0.00358357	1.29987e-22	95.8263
BMI	rs6560906	T	C	0.012198	0.00214136	1.2e-08	32.4487
BMI	rs7132908	A	G	0.0297904	0.00203363	1.39991e-48	214.59
BMI	rs2271189	G	A	0.0163086	0.00201869	6.4998e-16	65.2671
BMI	rs4764949	A	G	0.0183924	0.00211197	3.10027e-18	75.8405
BMI	rs73193736	A	G	0.0177165	0.00232002	2.19989e-14	58.3139
BMI	rs3897102	T	C	0.0120838	0.00202716	2.5e-09	35.5329
BMI	rs7306534	G	A	0.0112754	0.00205437	4.09996e-08	30.1236
BMI	rs961498	C	G	0.011981	0.00199336	1.79999e-09	36.1256
BMI	rs11610621	A	T	0.0164869	0.00278318	3.09999e-09	35.091
BMI	rs4477562	T	C	0.0296118	0.00298011	2.90001e-23	98.7336
BMI	rs4055791	C	T	0.0178082	0.00200801	7.39946e-19	78.6517
BMI	rs56399737	C	T	0.0161325	0.00199646	6.4003e-16	65.2953
BMI	rs17446299	G	C	0.0153235	0.00266515	8.9e-09	33.0577
BMI	rs1441264	A	G	0.0179033	0.00205854	3.40017e-18	75.6393
BMI	rs9515446	G	A	0.0151051	0.00199052	3.19963e-14	57.5856
BMI	rs1967772	G	A	0.0170434	0.00220377	1e-14	59.8108
BMI	rs9571687	C	A	0.0135388	0.0021094	1.40001e-10	41.1948
BMI	rs56858768	A	G	0.0159188	0.00217378	2.39994e-13	53.6277
BMI	rs7996639	A	G	0.0145559	0.00200245	3.59998e-13	52.839
BMI	rs7331420	G	A	0.0143702	0.00220081	6.59933e-11	42.6344
BMI	rs9888533	T	C	0.0120038	0.0020182	2.69998e-09	35.376
BMI	rs9522180	C	T	0.0141095	0.00199325	1.50003e-12	50.1072
BMI	rs11842871	G	T	0.0150426	0.0022601	2.80027e-11	44.2987
BMI	rs6561937	T	A	0.015934	0.00230346	4.60045e-12	47.8507
BMI	rs217672	C	A	0.0170155	0.00223046	2.39994e-14	58.197
BMI	rs113624107	A	G	0.0150461	0.00236876	2.1e-10	40.3465
BMI	rs1286058	A	T	0.0149126	0.00216922	6.20012e-12	47.2606
BMI	rs12881629	G	A	0.0220748	0.00358929	7.69999e-10	37.8248
BMI	rs8015400	A	C	0.0213422	0.00211709	6.70039e-24	101.625
BMI	rs2383377	A	G	0.0161287	0.00293564	3.89996e-08	30.1851
BMI	rs35697587	G	A	0.0164677	0.00198067	9.20026e-17	69.126
BMI	rs1860750	A	T	0.0117038	0.00198192	3.50002e-09	34.8724
BMI	rs8020365	A	T	0.0251068	0.00239517	1e-25	109.878
BMI	rs61992671	A	G	0.0161925	0.00206924	5.10035e-15	61.2359
BMI	rs3803286	A	G	0.0186417	0.00209828	6.4003e-19	78.9304
BMI	rs12889639	A	G	0.0155336	0.00207775	7.70016e-14	55.893
BMI	rs1451963	T	G	0.022201	0.00360585	7.39997e-10	37.9079
BMI	rs6575340	A	G	0.0207333	0.00206189	8.69961e-24	101.113
BMI	rs3902951	G	T	0.0141019	0.00235267	2e-09	35.928
BMI	rs10144067	T	C	0.0185736	0.00202937	5.60015e-20	83.7664
BMI	rs34153025	T	C	0.0389151	0.00678155	9.59997e-09	32.929
BMI	rs3784710	T	C	0.0297067	0.00236042	2.49977e-36	158.391
BMI	rs2870111	C	T	0.0157151	0.00201912	7.10068e-15	60.5773
BMI	rs11630647	G	A	0.012674	0.00228082	2.69998e-08	30.8777
BMI	rs1657930	G	A	0.0146839	0.00248602	3.50002e-09	34.8878
BMI	rs140159717	C	T	0.0246882	0.00370967	2.80027e-11	44.2903
BMI	rs62007782	G	A	0.0167007	0.00224215	9.3994e-14	55.4805
BMI	rs62020775	T	A	0.0165665	0.0028635	7.19996e-09	33.4709
BMI	rs8025516	T	G	0.0146558	0.00207578	1.69981e-12	49.849
BMI	rs8024137	T	A	0.0156329	0.00276778	1.6e-08	31.9019
BMI	rs35697691	G	C	0.0230305	0.00352223	6.20012e-11	42.7535
BMI	rs28568418	G	A	0.0182825	0.00320812	1.2e-08	32.4766
BMI	rs4284600	C	T	0.0119673	0.00199506	2e-09	35.9816
BMI	rs35364449	T	C	0.0217069	0.00318335	9.20026e-12	46.4972
BMI	rs11634851	G	C	0.0118671	0.00198456	2.19999e-09	35.757
BMI	rs4444317	A	G	0.0161604	0.00242104	2.49977e-11	44.5554
BMI	rs12440603	T	C	0.0139285	0.0020011	3.40017e-12	48.4475
BMI	rs2899644	T	C	0.0149659	0.0023609	2.30001e-10	40.1838
BMI	rs879620	T	C	0.0241136	0.00203595	2.29985e-32	140.278
BMI	rs56094641	G	A	0.0734967	0.00201412	1e-200	1331.57
BMI	rs12149660	G	A	0.0227338	0.00311586	2.99985e-13	53.2339
BMI	rs7206608	G	C	0.0135122	0.00211797	1.79999e-10	40.7017
BMI	rs2075466	C	G	0.0132903	0.00223627	2.80001e-09	35.32
BMI	rs3814883	T	C	0.0240107	0.00198424	1e-33	146.427
BMI	rs117342986	T	C	0.0365794	0.00646781	1.6e-08	31.9859
BMI	rs862320	C	T	0.0231703	0.00201345	1.20005e-30	132.429
BMI	rs9673839	G	A	0.0130337	0.00198783	5.50047e-11	42.9909
BMI	rs11641179	A	G	0.0125461	0.00227364	3.40001e-08	30.4491
BMI	rs7498665	G	A	0.0268646	0.00201997	2.29985e-40	176.877
BMI	rs12921986	G	A	0.0203327	0.0036983	3.79997e-08	30.2264
BMI	rs5011579	G	C	0.0140268	0.00219322	1.6e-10	40.9028
BMI	rs11642090	C	T	0.0114184	0.00205925	2.90001e-08	30.7463
BMI	rs7201895	G	A	0.0149781	0.00207999	6.00067e-13	51.855
BMI	rs9926784	T	C	0.023818	0.00254677	8.60003e-21	87.4644
BMI	rs2342892	T	G	0.0126972	0.00197715	1.29999e-10	41.2417
BMI	rs35154326	A	G	0.0130427	0.00223442	5.30005e-09	34.0726
BMI	rs7774	A	C	0.014988	0.00215169	3.29989e-12	48.5208
BMI	rs8076669	C	T	0.0140681	0.00199601	1.80011e-12	49.6759
BMI	rs11656076	G	A	0.0154285	0.00237054	7.59976e-11	42.3597
BMI	rs11150745	A	G	0.0211611	0.00212961	2.90001e-23	98.7362
BMI	rs4790292	C	A	0.0254509	0.00275603	2.60016e-20	85.2783
BMI	rs118136827	G	T	0.0132582	0.0022019	1.7e-09	36.2555
BMI	rs80135274	T	A	0.021339	0.00388113	3.79997e-08	30.2296
BMI	rs56161855	T	A	0.0224575	0.00291784	1.39991e-14	59.2379
BMI	rs62072006	C	A	0.0156492	0.00282374	2.99999e-08	30.7139
BMI	rs3935190	G	A	0.0144864	0.00199701	4.00037e-13	52.6212
BMI	rs12937411	C	T	0.017187	0.00201383	1.39991e-17	72.8374
BMI	rs9674487	G	C	0.158445	0.0286171	3.09999e-08	30.6553
BMI	rs11079849	C	T	0.020093	0.00211163	1.80011e-21	90.5428
BMI	rs1320251	C	T	0.0180321	0.00199407	1.50003e-19	81.7734
BMI	rs7218014	C	T	0.0189524	0.00249216	2.90001e-14	57.8331
BMI	rs1788808	A	G	0.020404	0.00198255	7.70016e-25	105.921
BMI	rs9951619	G	T	0.0144231	0.00235777	9.49992e-10	37.4209
BMI	rs8089514	A	T	0.012988	0.00207588	3.89996e-10	39.1453
BMI	rs512121	T	C	0.0159359	0.00252176	2.59998e-10	39.9343
BMI	rs784257	C	T	0.0179315	0.00254968	1.99986e-12	49.4609
BMI	rs57636386	T	C	0.0412553	0.00358326	1.10002e-30	132.557
BMI	rs7232171	T	G	0.0123404	0.00200821	8e-10	37.7607
BMI	rs1834144	C	A	0.0140112	0.00205213	8.60003e-12	46.6166
BMI	rs6567160	C	T	0.0541723	0.00234213	2.30144e-118	534.974
BMI	rs60764613	T	G	0.02099	0.00282688	1.10002e-13	55.1328
BMI	rs559231	T	G	0.0134907	0.00203562	3.40017e-11	43.9213
BMI	rs55714539	C	A	0.0175719	0.00210043	6.00067e-17	69.9876
BMI	rs12459368	A	G	0.0170141	0.00223235	2.49977e-14	58.0889
BMI	rs3764625	T	G	0.0117714	0.00201523	5.19996e-09	34.1198
BMI	rs45486197	A	G	0.025766	0.00403737	1.7e-10	40.7284
BMI	rs72976986	G	A	0.0232257	0.00254712	7.59976e-20	83.1455
BMI	rs56352336	T	C	0.016327	0.00275021	2.90001e-09	35.2437
BMI	rs7250833	T	C	0.0135041	0.002188	6.69993e-10	38.0923
BMI	rs10423928	T	A	0.0340136	0.00249869	3.40017e-42	185.302
BMI	rs7259070	C	T	0.021869	0.00203628	6.59933e-27	115.341
BMI	rs12462975	A	G	0.0195822	0.00212071	2.60016e-20	85.263
BMI	rs73026725	C	A	0.022318	0.00275052	4.90004e-16	65.8387
BMI	rs12974458	T	C	0.0152466	0.00199717	2.29985e-14	58.2795
BMI	rs8112818	A	G	0.020696	0.00202712	1.80011e-24	104.235
BMI	rs429358	T	C	0.0266723	0.00274373	2.39994e-22	94.5014
BMI	rs852042	A	G	0.0131207	0.00231309	1.40001e-08	32.1758
BMI	rs73142879	C	T	0.0266936	0.00252257	3.59998e-26	111.977
BMI	rs2153740	A	G	0.0112551	0.00199313	1.6e-08	31.888
BMI	rs2425816	A	G	0.0122284	0.00201106	1.2e-09	36.9734
BMI	rs6023655	A	G	0.0147346	0.00234997	3.59998e-10	39.3144
BMI	rs11699828	G	A	0.0335418	0.00582677	8.60003e-09	33.1373
BMI	rs34481751	C	A	0.0185029	0.00270404	7.8001e-12	46.8224
BMI	rs1884897	G	A	0.020001	0.00205634	2.29985e-22	94.6049
BMI	rs4456769	T	C	0.0146111	0.00210138	3.59998e-12	48.3456
BMI	rs909892	G	A	0.0184105	0.00291255	2.59998e-10	39.9562
BMI	rs2837996	C	T	0.0126647	0.00207859	1.09999e-09	37.1238
BMI	rs8132491	G	A	0.015375	0.00219317	2.39994e-12	49.1457
BMI	rs394608	C	T	0.0186353	0.00199484	9.49948e-21	87.2683
BMI	rs406388	G	C	0.015973	0.00260181	8.30004e-10	37.6896
BMI	rs4820410	A	G	0.0177457	0.00208527	1.69981e-17	72.4205
BMI	rs28489620	G	A	0.0153737	0.00220025	2.80027e-12	48.8217
T2D	rs348330	G	A	0.0487	0.0081	1.86402e-09	36.1483
T2D	rs2820426	G	A	0.0521	0.0073	1.30197e-12	50.9366
T2D	rs2493394	G	A	0.073	0.0113	1.15101e-10	41.7339
T2D	rs2296173	G	A	0.065	0.0087	7.65773e-14	55.8198
T2D	rs340874	C	T	0.0626	0.0073	8.40621e-18	73.5365
T2D	rs12088739	A	G	0.0884	0.013	9.79264e-12	46.24
T2D	rs1127655	C	T	0.0438	0.0079	2.47098e-08	30.7393
T2D	rs2867125	C	T	0.0601	0.0096	4.32504e-10	39.1928
T2D	rs7561798	G	A	0.04	0.0072	2.79402e-08	30.8642
T2D	rs780094	C	T	0.0692	0.0074	5.15941e-21	87.4478
T2D	rs7572970	G	A	0.059	0.0087	1.39091e-11	45.9902
T2D	rs12617659	C	T	0.0685	0.0103	2.82683e-11	44.229
T2D	rs840967	C	A	0.0497	0.008	5.44202e-10	38.5952
T2D	rs7607777	G	T	0.137	0.0125	9.39723e-28	120.122
T2D	rs2943656	G	A	0.0902	0.0074	6.6973e-34	148.576
T2D	rs13389219	C	T	0.0722	0.0074	2.1062e-22	95.1943
T2D	rs243019	C	T	0.0566	0.0071	2.28981e-15	63.5501
T2D	rs6767484	G	A	0.1209	0.0076	2.70085e-56	253.061
T2D	rs11708067	A	G	0.0965	0.0086	5.93335e-29	125.909
T2D	rs1899951	C	T	0.1118	0.0109	1.63682e-24	105.204
T2D	rs11926707	C	T	0.0463	0.0082	1.68601e-08	31.8812
T2D	rs6785040	T	C	0.0633	0.0111	1.26401e-08	32.5208
T2D	rs4622883	A	G	0.0435	0.0078	3.01599e-08	31.1021
T2D	rs6795735	C	T	0.0558	0.0073	1.63005e-14	58.4282
T2D	rs9844972	C	G	0.0956	0.0148	1.02601e-10	41.7246
T2D	rs1496653	A	G	0.0769	0.0088	2.57217e-18	76.3638
T2D	rs4686471	C	T	0.0534	0.0081	4.28154e-11	43.4623
T2D	rs11925227	G	A	0.0534	0.0095	2.24999e-08	31.5962
T2D	rs7685296	C	T	0.0511	0.0081	2.31702e-10	39.799
T2D	rs735949	T	C	0.0711	0.0106	1.94581e-11	44.9912
T2D	rs11098676	C	T	0.054	0.0096	2.02698e-08	31.6406
T2D	rs1801214	T	C	0.0903	0.0074	5.51569e-34	148.906
T2D	rs993380	A	G	0.0507	0.0081	4.58701e-10	39.1783
T2D	rs7674212	G	T	0.0465	0.0075	6.18201e-10	38.44
T2D	rs17086692	G	T	0.0467	0.0084	2.48102e-08	30.9083
T2D	rs7729395	T	C	0.1373	0.016	1.10103e-17	73.6379
T2D	rs4865796	A	G	0.053	0.0078	1.32892e-11	46.1703
T2D	rs6878122	G	A	0.0564	0.0079	1.18796e-12	50.9688
T2D	rs459193	G	A	0.0711	0.0083	8.80846e-18	73.3809
T2D	rs1061813	G	A	0.0429	0.0073	3.37202e-09	34.5357
T2D	rs10077431	C	A	0.0487	0.0089	4.75499e-08	29.9418
T2D	rs622217	T	C	0.0485	0.0077	3.12903e-10	39.6736
T2D	rs1063355	G	T	0.0709	0.0079	3.71535e-19	80.5449
T2D	rs853974	T	C	0.0601	0.0088	7.85778e-12	46.6427
T2D	rs72892910	T	G	0.0648	0.0099	6.42836e-11	42.843
T2D	rs2246618	T	C	0.0513	0.0084	1.20301e-09	37.2972
T2D	rs7756992	G	A	0.1297	0.0078	5.99929e-62	276.497
T2D	rs9369425	G	A	0.0546	0.0085	1.12899e-10	41.2617
T2D	rs1050226	A	G	0.0491	0.0074	3.34195e-11	44.025
T2D	rs3756784	G	T	0.0505	0.0091	2.58899e-08	30.7964
T2D	rs849135	G	A	0.0999	0.0072	1.04112e-43	192.516
T2D	rs6960043	C	T	0.064	0.0071	3.61077e-19	81.2537
T2D	rs13234269	T	A	0.0583	0.0078	6.9775e-14	55.866
T2D	rs2299383	T	C	0.0412	0.0073	1.49001e-08	31.8529
T2D	rs17168486	T	C	0.0742	0.0094	2.17721e-15	62.3092
T2D	rs2908282	A	G	0.0552	0.0094	4.25001e-09	34.4844
T2D	rs7786095	A	G	0.0743	0.0129	9.64295e-09	33.174
T2D	rs13239186	T	C	0.0539	0.0085	2.70402e-10	40.2105
T2D	rs3802177	G	A	0.1217	0.008	2.32113e-52	231.42
T2D	rs2294120	A	G	0.0443	0.0079	1.61801e-08	31.4451
T2D	rs17411031	C	G	0.045	0.0081	3.03501e-08	30.8642
T2D	rs516946	C	T	0.0824	0.0085	3.15864e-22	93.9759
T2D	rs10087241	G	A	0.0475	0.008	2.79602e-09	35.2539
T2D	rs7845219	T	C	0.0422	0.0072	4.54496e-09	34.3526
T2D	rs10100265	A	C	0.0491	0.0079	6.28796e-10	38.6286
T2D	rs2796441	G	A	0.0715	0.0073	1.962e-22	95.9326
T2D	rs3217992	T	C	0.0527	0.0073	7.2277e-13	52.1165
T2D	rs10114341	T	C	0.0409	0.0072	1.15101e-08	32.2687
T2D	rs10811661	T	C	0.1569	0.0098	4.13238e-58	256.327
T2D	rs1758632	G	C	0.0491	0.0081	1.36e-09	36.7446
T2D	rs10974438	C	A	0.0591	0.0075	3.01301e-15	62.0944
T2D	rs17791513	A	G	0.1027	0.0148	4.61424e-12	48.1523
T2D	rs1111875	C	T	0.0948	0.0072	3.61493e-39	173.361
T2D	rs7903146	T	C	0.3059	0.0077	1e-200	1578.26
T2D	rs11257655	T	C	0.0737	0.0087	1.96607e-17	71.7623
T2D	rs753270	C	T	0.0528	0.0079	2.70209e-11	44.6698
T2D	rs10740322	A	G	0.0477	0.0085	2.10902e-08	31.4919
T2D	rs10830963	G	C	0.0909	0.008	5.84655e-30	129.106
T2D	rs67232546	T	C	0.0596	0.0096	4.66101e-10	38.5434
T2D	rs1552224	A	C	0.1034	0.0101	8.63575e-25	104.809
T2D	rs2237892	C	T	0.096	0.0157	8.74601e-10	37.3889
T2D	rs7929543	C	A	0.0828	0.0138	2.19902e-09	36
T2D	rs5215	C	T	0.0678	0.0073	2.08882e-20	86.2608
T2D	rs7955901	C	T	0.0444	0.0072	7.16094e-10	38.0278
T2D	rs11107116	T	G	0.0467	0.0085	3.74999e-08	30.1853
T2D	rs61953351	G	T	0.07	0.0091	1.97606e-14	59.1716
T2D	rs825476	T	C	0.0524	0.0073	6.80456e-13	51.5249
T2D	rs12299509	G	A	0.0467	0.0073	2.08699e-10	40.9249
T2D	rs2261181	T	C	0.0985	0.0118	9.1791e-17	69.68
T2D	rs10842994	C	T	0.0755	0.0091	1.01508e-16	68.8353
T2D	rs1359790	G	A	0.0796	0.008	2.79512e-23	99.0025
T2D	rs576674	G	A	0.0654	0.0097	1.79184e-11	45.4582
T2D	rs963740	A	T	0.0479	0.0086	2.23198e-08	31.0223
T2D	rs7144011	T	G	0.0482	0.0085	1.63599e-08	32.1556
T2D	rs6494307	C	G	0.0443	0.0078	1.66802e-08	32.2566
T2D	rs12910825	G	A	0.0517	0.0074	2.16421e-12	48.811
T2D	rs2058913	A	T	0.0491	0.0078	3.26099e-10	39.6254
T2D	rs7177055	A	G	0.0647	0.0079	2.746e-16	67.074
T2D	rs72802358	G	C	0.1168	0.0133	1.97015e-18	77.1227
T2D	rs9940149	G	A	0.058	0.0095	9.29095e-10	37.2742
T2D	rs9928094	G	A	0.1045	0.0072	3.58922e-47	210.653
T2D	rs2925979	T	C	0.0534	0.0078	9.0615e-12	46.8698
T2D	rs13330951	A	G	0.0456	0.0081	1.53801e-08	31.6927
T2D	rs8068804	A	G	0.0587	0.0078	4.41062e-14	56.6353
T2D	rs12945601	T	C	0.048	0.008	1.71799e-09	36
T2D	rs17405722	A	G	0.087	0.0146	2.27798e-09	35.5085
T2D	rs17631783	C	T	0.0487	0.0089	3.94903e-08	29.9418
T2D	rs9894220	A	G	0.0585	0.0079	1.51705e-13	54.835
T2D	rs12970134	A	G	0.0555	0.008	5.30884e-12	48.1289
T2D	rs7240767	C	T	0.0451	0.0081	2.157e-08	31.0015
T2D	rs8108269	G	T	0.0644	0.0079	3.11387e-16	66.4535
T2D	rs10401969	C	T	0.0921	0.0133	4.13143e-12	47.953
T2D	rs6059662	G	A	0.0446	0.0079	1.51199e-08	31.8725
T2D	rs4812829	A	G	0.0532	0.0095	2.44298e-08	31.36
T2D	rs6515236	A	C	0.0504	0.0091	3.34303e-08	30.6746
T2D	rs55966194	C	G	0.0526	0.0088	2.25398e-09	35.7278
T2D	rs16988333	A	G	0.0745	0.013	9.16896e-09	32.8417
T2D	rs4823182	G	A	0.0482	0.0077	3.35799e-10	39.1843

## Sheet: Table S2
Supplementary Table S2: TSMR results of digestive system diseases on stroke.
Exposures	Outcome	Methods	SNP	pval	OR（95%CI）		Exposures	Outcome	Methods	SNP	pval	OR（95%CI）		Exposures	Outcome	Methods	SNP	pval	OR（95%CI）		Exposures	Outcome	Methods	SNP	pval	OR（95%CI）		Exposures	Outcome	Methods	SNP	pval	OR（95%CI）
AP	AS	Wald ratio	1	7.97089e-05	0.810(0.729-0.899)		AP	AIS	Wald ratio	1	4.83141e-05	0.788(0.703-0.884)		AP	CES	Wald ratio	1	0.0678064	0.813(0.651-1.015)		AP	LAS	Wald ratio	1	0.000115175	0.545(0.401-0.742)		AP	SVS	Wald ratio	1	0.160777	0.834(0.647-1.075)
Celiac disease		MR Egger	33	0.550649	1.010(0.979-1.041)		Celiac disease		MR Egger	33	0.744518	1.006(0.972-1.04)		Celiac disease		WM	34	0.190247	0.963(0.911-1.019)		Celiac disease		WM	34	0.0510938	1.072(1.000-1.150)		Celiac disease		WM	34	0.758415	1.010(0.948-1.075)
Celiac disease		WM	33	0.915803	1.001(0.975-1.028)		Celiac disease		WM	33	0.92509	0.999(0.971-1.027)		Celiac disease		MR Egger	34	0.478826	0.974(0.905-1.047)		Celiac disease		MR Egger	34	0.177875	1.086(0.966-1.220)		Celiac disease		MR Egger	34	0.83734	1.012(0.907-1.128)
Celiac disease		IVW	33	0.776648	0.997(0.98-1.015)		Celiac disease		IVW	33	0.819868	0.998(0.979-1.017)		Celiac disease		IVW	34	0.403407	1.017(0.977-1.059)		Celiac disease		IVW	34	0.0258049	1.076(1.009-1.148)		Celiac disease		IVW	34	0.561581	1.018(0.958-1.082)
Cholecystitis		IVW	2	0.0341649	0.908(0.831-0.993)		Cholecystitis		IVW	2	0.0121912	0.892(0.816-0.975)		Cholecystitis		IVW	2	0.0702692	0.898(0.800-1.009)		Cholecystitis		IVW	2	0.269312	0.787(0.514-1.204)		Cholecystitis		IVW	2	0.558659	0.943(0.775-1.148)
CP		Wald ratio	1	0.0663378	1.089(0.994-1.192)		CP		Wald ratio	1	0.05845	1.100(0.997-1.215)		CP		Wald ratio	1	0.312723	1.108(0.908-1.354)		CP		IVW	2	0.190532	1.175(0.923-1.497)		CP		Wald ratio	1	0.471064	0.914(0.716-1.167)
Cirrhosis		IVW	2	0.642409	1.060(0.829-1.355)		Cirrhosis		IVW	2	0.839497	1.025(0.808-1.299)		Cirrhosis		IVW	2	0.757302	0.971(0.808-1.168)		Cirrhosis		IVW	2	0.775842	1.130(0.488-2.618)		Cirrhosis		IVW	2	0.970822	1.004(0.803-1.256)
CD		WM	114	0.428211	1.010(0.986-1.034)		CD		MR Egger	114	0.60043	0.986(0.936-1.039)		CD		IVW	115	0.178374	0.975(0.940-1.012)		CD		MR Egger	115	0.355819	0.939(0.821-1.073)		CD		IVW	115	0.310128	1.020(0.982-1.059)
CD		MR Egger	114	0.738648	0.992(0.944-1.041)		CD		WM	114	0.641627	1.006(0.980-1.033)		CD		MR Egger	115	0.104422	0.920(0.832-1.017)		CD		WM	115	0.780903	0.991(0.932-1.055)		CD		MR Egger	115	0.471392	0.963(0.869-1.067)
CD		IVW	114	0.388555	1.008(0.99-1.026)		CD		IVW	114	0.42938	1.008(0.989-1.027)		CD		WM	115	0.609397	0.987(0.936-1.039)		CD		IVW	115	0.38984	1.022(0.973-1.073)		CD		WM	115	0.685264	1.012(0.957-1.069)
Gastric cancer		WM	4	0.398971	0.947(0.834-1.075)		Gastric cancer		IVW	4	0.253368	0.917(0.791-1.064)		Gastric cancer		MR Egger	4	0.177333	0.204(0.044-0.935)		Gastric cancer		MR Egger	4	0.557354	0.213(0.003-16.372)		Gastric cancer		IVW	4	0.400541	0.875(0.640-1.195)
Gastric cancer		MR Egger	4	0.527165	0.680(0.251-1.84)		Gastric cancer		WM	4	0.0960417	0.893(0.782-1.020)		Gastric cancer		WM	4	0.619014	0.932(0.708-1.228)		Gastric cancer		WM	4	0.988499	1.002(0.726-1.385)		Gastric cancer		WM	4	0.670723	0.937(0.693-1.266)
Gastric cancer		IVW	4	0.512022	0.957(0.838-1.092)		Gastric cancer		MR Egger	4	0.546163	0.658(0.210-2.058)		Gastric cancer		IVW	4	0.866481	0.973(0.711-1.332)		Gastric cancer		IVW	4	0.922944	0.972(0.542-1.741)		Gastric cancer		MR Egger	4	0.728176	1.643(0.144-18.772)
GU		Wald ratio	1	0.549881	0.958(0.832-1.103)		GU		Wald ratio	1	0.171021	0.901(0.775-1.046)		GU		Wald ratio	1	0.866252	1.024(0.777-1.35)		GU		Wald ratio	1	0.191934	0.788(0.551-1.127)		GU		Wald ratio	1	0.854479	1.032(0.739-1.440)
GERD		IVW	66	1.17136e-06	1.232(1.133-1.34)		GERD		IVW	66	3.03072e-05	1.210(1.106-1.323)		GERD		IVW	66	0.45311	1.066(0.902-1.261)		GERD		IVW	66	8.57559e-05	1.579(1.257-1.984)		GERD		IVW	66	0.239948	1.141(0.915-1.423)
GERD		WM	66	0.000382652	1.223(1.094-1.366)		GERD		WM	66	0.000601289	1.232(1.094-1.389)		GERD		MR Egger	66	0.412393	0.666(0.253-1.750)		GERD		WM	66	0.00353201	1.550(1.155-2.081)		GERD		WM	66	0.0593189	1.302 (0.990-1.713)
GERD		MR Egger	66	0.702112	1.099(0.678-1.783)		GERD		MR Egger	66	0.616086	1.141(0.682-1.910)		GERD		WM	66	0.637799	1.056(0.841-1.328)		GERD		MR Egger	66	0.406345	1.743(0.474-6.418)		GERD		MR Egger	66	0.586443	1.421(0.403-5.005)
NAFLD		IVW	2	0.0971072	0.943(0.88-1.011)		NAFLD		IVW	2	0.0833127	0.936(0.868-1.009)		NAFLD		IVW	2	0.844794	1.015(0.872-1.182)		NAFLD		IVW	2	0.00286735	0.750(0.621-0.906)		NAFLD		IVW	2	0.434608	0.933(0.784-1.110)
PBC		IVW	33	0.0233152	1.021(1.003-1.039)		PBC		IVW	33	0.0135205	1.025(1.005-1.045)		PBC		IVW	33	0.0396939	1.041(1.002-1.082)		PBC		MR Egger	33	0.260182	0.919(0.796-1.062)		PBC		IVW	33	0.0719648	1.043(0.996-1.092)
PBC		WM	33	0.29465	1.013(0.989-1.037)		PBC		WM	33	0.415638	1.011(0.985-1.038)		PBC		MR Egger	33	0.115248	1.092(0.982-1.214)		PBC		WM	33	0.347038	0.970(0.912-1.033)		PBC		WM	33	0.122336	1.048(0.987-1.112)
PBC		MR Egger	33	0.721155	0.991(0.944-1.041)		PBC		MR Egger	33	0.889455	0.996(0.944-1.051)		PBC		WM	33	0.13928	1.037(0.988-1.087)		PBC		IVW	33	0.920143	1.003(0.951-1.057)		PBC		MR Egger	33	0.967645	1.003(0.883-1.139)
UC		IVW	14	0.742763	1.007(0.967-1.047)		UC		IVW	14	0.675497	1.008(0.970-1.048)		UC		IVW	14	0.775133	1.013(0.929-1.103)		UC		IVW	14	0.324466	1.059(0.945-1.186)		UC		IVW	14	0.698907	1.019(0.928-1.118)
UC		MR Egger	14	0.462186	0.965(0.88-1.058)		UC		WM	14	0.444769	1.022(0.967-1.080)		UC		WM	14	0.571337	0.968(0.865-1.083)		UC		WM	14	0.0684842	1.133(0.991-1.296)		UC		MR Egger	14	0.643258	0.948(0.760-1.183)
UC		WM	14	0.529399	1.017(0.964-1.074)		UC		MR Egger	14	0.451746	0.965(0.882-1.056)		UC		MR Egger	14	0.902434	0.987(0.810-1.203)		UC		MR Egger	14	0.198086	1.198(0.924-1.552)		UC		WM	14	0.910088	0.993(0.876-1.126)

## Sheet: Table S3
Supplementary Table S3: Sensitivity analysis of TSMR results of digestive system diseases on stroke.
Exposures	Outcomes	Heterogeneity test		Pleiotropy test		MR-PRESSO
		Cochran's IVW_p	MR-Egger_p	MR-Egger intercept	MR-Egger intercept_p	Global test_p
AP	AS	——	——	——	——	——
Celiac disease		0.474394	0.46667	-0.00314417	0.36221	0.518
Cholecystitis		0.0997322	——	——	——	——
CP		——	——	——	——	——
Cirrhosis		0.00489089	——	——	——	——
CD		0.00281051	0.00258884	0.00227859	0.48827	0.002
Gastric cancer		0.226419	0.170989	0.0515	0.567246	0.426
GU		——	——	——	——	——
GERD		0.0675225	0.0595971	0.00377195	0.641247	0.088
NAFLD		0.706344	——	——	——	——
PBC		0.126306	0.147464	0.00734714	0.21332	0.15
UC		0.25231	0.2572	0.00738319	0.337717	0.236
AP	AIS	——	——	——	——	——
Celiac disease		0.501577	0.466263	-0.00205073	0.584328	0.52
Cholecystitis		0.133582	——	——	——	——
CP		——	——	——	——	——
Cirrhosis		0.0128647	——	——	——	——
CD		0.00816044	0.0079973	0.00303069	0.385324	0.011
Gastric cancer		0.199286	0.136411	0.0502416	0.621572	0.409
GU		——	——	——	——	——
GERD		0.115756	0.100778	0.00193208	0.822471	0.148
NAFLD		0.473267	——	——	——	——
PBC		0.102572	0.111611	0.00707955	0.27493	0.111
UC		0.446113	0.454713	0.00768288	0.307889	0.446
AP	CES	——	——	——	——	——
Celiac disease		0.183803	0.221729	0.011052	0.169781	0.157
Cholecystitis		0.643205	——	——	——	——
CP		——	——	——	——	——
Cirrhosis		0.487607	——	——	——	——
CD		0.0024973	0.00290751	0.00821376	0.222379	0.003
Gastric cancer		0.119705	0.427041	0.234351	0.178947	0.335
GU		——	——	——	——	——
GERD		0.181288	0.181478	0.0155926	0.335728	0.152
NAFLD		0.295219	——	——	——	——
PBC		0.0732758	0.0738815	-0.0117491	0.354353	0.096
UC		0.182645	0.139893	0.00447289	0.785255	0.185
AP	LAS	——	——	——	——	——
Celiac disease		0.000669621	0.000461699	-0.00230225	0.8593	0.001
Cholecystitis		0.00680862	——	——	——	——
CP		0.12755	——	——	——	——
Cirrhosis		0.00129876	——	——	——	——
CD		0.000338311	0.000442647	0.0119496	0.183778	0.001
Gastric cancer		0.00705032	0.0076042	0.22726	0.560109	0.167
GU		——	——	——	——	——
GERD		0.0621583	0.0526855	-0.00327549	0.880626	0.07
NAFLD		0.526195	——	——	——	——
PBC		0.0203093	0.0267445	0.0215512	0.213738	0.031
UC		0.167372	0.178266	-0.0215555	0.320845	0.164
AP	SVS	——	——	——	——	——
Celiac disease		0.000288503	0.000193715	0.00173064	0.887249	0.001
Cholecystitis		0.138915	——	——	——	——
CP		——	——	——	——	——
Cirrhosis		0.432317	——	——	——	——
CD		0.367013	0.377096	0.00809511	0.24196	0.386
Gastric cancer		0.274946	0.180219	-0.0946811	0.659047	0.481
GU		——	——	——	——	——
GERD		0.0220355	0.0185319	-0.00726613	0.730258	0.016
NAFLD		0.743567	——	——	——	——
PBC		0.0757299	0.0674931	0.00971452	0.521267	0.087
UC		0.369246	0.333461	0.0125124	0.493638	0.391

## Sheet: Table S4
Supplementary Table S4: TSMR results of digestive system diseases on intracranial aneurysm.
Exposures	Outcome	Methods	SNP	pval	OR（95%CI）		Exposures	Outcome	Methods	SNP	pval	OR（95%CI）		Exposures	Outcome	Methods	SNP	pval	OR（95%CI）
AP	IA	Wald ratio	1	0.747365	1.036(0.834-1.287)		AP	uIA	Wald ratio	1	0.232474	1.276 (0.855-1.905)		AP	SAH	Wald ratio	1	0.798169	0.968(0.753-1.244)
Celiac disease		MR Egger	27	0.458738	0.930(0.771-1.123)		Celiac disease		MR Egger	27	0.0692535	0.717 (0.508-1.011)		Celiac disease	SAH	WM	27	0.488797	1.032(0.944-1.129)
Celiac disease		WM	27	0.86516	0.993(0.917-1.075)		Celiac disease		WM	27	0.642497	0.966 (0.836-1.116)		Celiac disease	SAH	MR Egger	27	0.970341	1.004(0.807-1.250)
Celiac disease		IVW	27	0.688327	1.012(0.955-1.072)		Celiac disease		IVW	27	0.963023	1.003 (0.895-1.124)		Celiac disease	SAH	IVW	27	0.567572	1.019(0.954-1.089)
Cholecystitis		Wald ratio	1	0.76748	1.019(0.900-1.153)		Cholecystitis		Wald ratio	1	0.226025	1.152 (0.916-1.447)		Cholecystitis	SAH	Wald ratio	1	0.76624	0.979(0.848-1.129)
CP		Wald ratio	1	0.0640947	0.818(0.661-1.012)		CP		Wald ratio	1	0.587059	0.896 (0.602-1.333)		CP	SAH	Wald ratio	1	0.047547	0.780(0.610-0.997)
Cirrhosis		IVW	2	0.811613	0.976(0.802-1.189)		Cirrhosis		IVW	2	0.687835	0.929 (0.649-1.331)		Cirrhosis	SAH	IVW	2	0.894358	1.016(0.809-1.276)
CD		IVW	97	0.391296	1.019(0.976-1.064)		CD		MR Egger	96	0.396226	0.915 (0.746-1.122)		CD	SAH	MR Egger	97	0.308485	0.935(0.823-1.063)
CD		MR Egger	97	0.154976	0.920(0.820-1.031)		CD		WM	96	0.658731	0.976 (0.875-1.088)		CD	SAH	IVW	97	0.41248	1.020(0.973-1.069)
CD		WM	97	0.575046	0.983(0.927-1.043)		CD		IVW	96	0.632018	1.019 (0.944-1.099)		CD	SAH	WM	97	0.985288	1.001(0.931-1.076)
Gastric cancer		IVW	2	0.50793	1.120(0.800-1.568)		Gastric cancer		IVW	2	0.445511	1.254 (0.701-2.24)		Gastric cancer	SAH	IVW	2	0.804749	1.051(0.708-1.561)
GU		Wald ratio	1	0.22678	0.814(0.582-1.137)		GU		Wald ratio	1	0.118429	0.63 (0.352-1.125)		GU	SAH	Wald ratio	1	0.548996	0.886(0.596-1.316)
GERD		IVW	56	2.97539e-06	1.824(1.418-2.348)		GERD		IVW	56	0.00054854	2.029 (1.358-3.03)		GERD	SAH	IVW	56	1.12344e-05	1.785(1.378-2.312)
GERD		WM	56	0.0135277	1.479(1.084-2.019)		GERD		WM	56	0.0154349	1.932 (1.134-3.291)		GERD	SAH	WM	56	0.00160607	1.762(1.239-2.505)
GERD		MR Egger	56	0.966039	0.966(0.202-4.622)		GERD		MR Egger	56	0.15749	6.11 (0.514-72.591)		GERD	SAH	MR Egger	56	0.321615	0.449(0.093-2.157)
NAFLD		IVW	2	0.577758	1.100(0.787-1.537)		NAFLD		IVW	2	0.60054	0.915 (0.656-1.276)		NAFLD	SAH	IVW	2	0.373561	1.187(0.814-1.732)
PBC		IVW	27	0.453042	1.018(0.972-1.065)		PBC		WM	27	0.552433	0.968 (0.871-1.077)		PBC	SAH	IVW	27	0.304192	1.025(0.978-1.074)
PBC		WM	27	0.338449	1.028(0.971-1.089)		PBC		IVW	27	0.794346	0.988 (0.906-1.079)		PBC	SAH	WM	27	0.377803	1.030(0.964-1.101)
PBC		MR Egger	27	0.896868	0.991(0.87-1.129)		PBC		MR Egger	27	0.961915	1.006 (0.784-1.291)		PBC	SAH	MR Egger	27	0.993279	1.001(0.874-1.145)
UC		IVW	9	0.177919	1.072(0.969-1.185)		UC		IVW	9	0.482104	1.074 (0.88-1.312)		UC	SAH	IVW	9	0.213578	1.077(0.958-1.210)
UC		WM	9	0.457638	1.053(0.920-1.205)		UC		WM	9	0.906416	0.986 (0.779-1.248)		UC	SAH	WM	9	0.149255	1.123(0.959-1.314)
UC		MR Egger	9	0.798545	0.951(0.656-1.379)		UC		MR Egger	9	0.906754	0.954 (0.444-2.048)		UC	SAH	MR Egger	9	0.892787	1.032(0.665-1.601)

## Sheet: Table S5
Supplementary Table S5: Sensitivity analysis of TSMR results of digestive system diseases on intracranial aneurysm.
Exposures	Outcomes	Heterogeneity test		Pleiotropy test		MR-PRESSO
		Cochran's IVW_p	MR-Egger_p	MR-Egger intercept	MR-Egger intercept_p	Global test_p
AP	IA	——	——	——	——	——
Celiac disease		0.220706	0.217592	0.0159594	0.365692	0.227
Cholecystitis		——	——	——	——	——
CP		——	——	——	——	——
Cirrhosis		0.791249	——	——	——	——
CD		0.00549418	0.00997375	0.014784	0.0621419	0.004
Gastric cancer		——	——	——	——	——
GU		——	——	——	——	——
GERD		0.00143374	0.00137199	0.0206879	0.423547	0.001
NAFLD		0.0600788	——	——	——	0.114
PBC		0.103646	0.0858356	0.00657356	0.677382	——
UC		0.700642	0.648421	0.0184365	0.534312	0.719
AP	uIA	——	——	——	——	——
Celiac disease		0.0509903	0.121948	0.0643366	0.0547828	0.046
Cholecystitis		——	——	——	——	——
CP		——	——	——	——	——
Cirrhosis		0.942509		——	——	——
CD		0.0105939	0.0114732	0.0154581	0.269719	0.006
Gastric cancer		0.395689	——	——	——	——
GU		——	——	——	——	——
GERD		0.0379388	0.037306	-0.0359579	0.38005	0.042
NAFLD		0.35597	——	——	——	——
PBC		0.0369089	0.0277559	-0.00439577	0.882644	0.042
UC		0.304136	0.229391	0.0184314	0.760121	0.323
AP	SAH	——	——	——	——	——
Celiac disease		0.315413	0.268874	0.00283221	0.888839	0.33
Cholecystitis		——	——	——	——	——
CP		——	——	——	——	——
Cirrhosis		0.908837	——	——	——	——
CD		0.0514088	0.0613103	0.0124658	0.156988	0.044
Gastric cancer		0.681706	——	——	——	——
GU		——	——	——	——	——
GERD		0.0867549	0.126123	0.0449407	0.0863403	0.09
NAFLD		0.0656722	——	——	——	——
PBC		0.383252	0.338512	0.00607649	0.71223	0.353
UC		0.891212	0.828635	0.00658544	0.848739	0.878
